# Supplementary material for: Midostaurin response in AML is shaped by a progenitor-like cell state selectively targeted by SMAC mimetics
Source: NPJ Precis Oncol. 2026 Mar 11;10:117. doi: 10.1038/s41698-026-01363-8 (PMC12996285; doi:10.1038/s41698-026-01363-8)
Supplement: Supplementary file 2 — Supplementary data [file 41698_2026_1363_MOESM2_ESM.xlsx]

## Sheet: Supplementary Data 1
Drug name	Drug class	Drug subclass	FIMM ID	Supplier	Supplier reference
Pilocarpine	Other	Other	FIMM000060	Tocris Biosciences	0694
Lovastatin	Metabolic modifier	HMGCR_inhibitor	FIMM000143	Selleck	S2061
Gefitinib	Kinase inhibitor	EGFR_or_ERBB2_inhibitor	FIMM000160	LC Laboratories	G-4408
Metformin	Metabolic modifier	Other_metabolic_modifier	FIMM000170	Tocris Biosciences	2864
Anagrelide	Other	Other	FIMM000171	Tocris Biosciences	2432
Imatinib	Kinase inhibitor	BCR-ABL_inhibitor	FIMM000172	LC Laboratories	C-5508
Idarubicin	Conventional chemotherapy	Topoisomerase_inhibitor	FIMM000173	Sigma-Aldrich	I1656
Vatalanib	Kinase inhibitor	VEGFR_inhibitor	FIMM000176	LC Laboratories	V-8303
Erlotinib	Kinase inhibitor	EGFR_or_ERBB2_inhibitor	FIMM000183	Medchem Express	HY-50896
Miltefosine	Other	Other	FIMM000208	Selleck	S3056
Dexamethasone	Immunomodulatory	Glucocorticoid	FIMM000227	Selleck	S1322
Auranofin	Conventional chemotherapy	Other_antineoplastic	FIMM000239	Sigma-Aldrich	A6733
Tretinoin	Differentiating/epigenetic modifier	Retinoic_acid_receptor_ligand	FIMM000249	Medchem Express	HY-14649
Simvastatin	Metabolic modifier	HMGCR_inhibitor	FIMM000255	Sigma-Aldrich	S6196
Goserelin	Hormone therapy	Other_hormone_therapy	FIMM000257	Medchem Express	HY-13673A
Raloxifene	Hormone therapy	Antiestrogen	FIMM000262	Medchem Express	HY-13738A
Plicamycin	Conventional chemotherapy	Other_antineoplastic	FIMM000264	Santa Cruz Biotechnology	sc-200909-7
Lapatinib	Kinase inhibitor	EGFR_or_ERBB2_inhibitor	FIMM000274	LC Laboratories	L-4804
Bortezomib	Other	Protease/proteasome_inhibitor	FIMM000287	ChemieTek	CT-BZ001
Letrozole	Hormone therapy	Aromatase_inhibitor	FIMM000290	Medchem Express	HY-14248
Bexarotene	Differentiating/epigenetic modifier	Retinoic_acid_receptor_ligand	FIMM000296	Santa Cruz Biotechnology	sc-217753
Celecoxib	Other	Other	FIMM000298	Selleck	S1261
Anastrozole	Hormone therapy	Aromatase_inhibitor	FIMM000303	Medchem Express	HY-14274
Bicalutamide	Hormone therapy	Antiandrogen	FIMM000304	ChemieTek	CT-BIC
Clofarabine	Conventional chemotherapy	Antimetabolite	FIMM000321	Tocris Biosciences	2600
Vincristine	Conventional chemotherapy	Mitotic_inhibitor	FIMM000337	Selleck	S1241
Vinorelbine	Conventional chemotherapy	Mitotic_inhibitor	FIMM000344	Selleck	S4269
Aminoglutethimide	Hormone therapy	Aromatase_inhibitor	FIMM000360	Sigma-Aldrich	A9657
Vinblastine	Conventional chemotherapy	Mitotic_inhibitor	FIMM000370	Medchem Express	HY-13780
Thalidomide	Immunomodulatory	Other_immunomodulatory	FIMM000390	Medchem Express	HY-14658
Clomifene	Hormone therapy	Antiestrogen	FIMM000396	Selleck	S2561
Cytarabine	Conventional chemotherapy	Antimetabolite	FIMM000406	Medchem Express	HY-13605
Cytarabine/Idarubicin	Conventional chemotherapy	Other_antineoplastic	FIMM000406.FIMM000173	Medchem Express/Sigma-Aldrich	HY-13605/I1656
Disulfiram(+CuCl2)	Metabolic modifier	Other_metabolic_modifier	FIMM000416	Selleck	S1680
Finasteride	Hormone therapy	Other_hormone_therapy	FIMM000428	Tocris Biosciences	3293
Fluorouracil	Conventional chemotherapy	Antimetabolite	FIMM000439	Medchem Express	HY-90006
Flutamide	Hormone therapy	Antiandrogen	FIMM000446	Tocris Biosciences	4094
Imiquimod	Immunomodulatory	TLRs_ligand	FIMM000464	Medchem Express	HY-B0180
Methylprednisolone	Immunomodulatory	Glucocorticoid	FIMM000484	Santa Cruz Biotechnology	sc-205749
Mitoxantrone	Conventional chemotherapy	Topoisomerase_inhibitor	FIMM000490	Medchem Express	HY-13502A
Paclitaxel	Conventional chemotherapy	Mitotic_inhibitor	FIMM000491	Medchem Express	HY-B0015
Prednisolone	Immunomodulatory	Glucocorticoid	FIMM000519	Santa Cruz Biotechnology	sc-205815
Mepacrine	Other	Other	FIMM000528	Sigma-Aldrich	Q3251
Topotecan	Conventional chemotherapy	Topoisomerase_inhibitor	FIMM000556	Medchem Express	HY-13768A
Temozolomide	Conventional chemotherapy	Alkylating_agent	FIMM000560	Selleck	S1237
Fulvestrant	Hormone therapy	Antiestrogen	FIMM000617	Selleck	S1191
Megestrol_acetate	Hormone therapy	Other_hormone_therapy	FIMM000618	#N/A	#N/A
Tamoxifen	Hormone therapy	Antiestrogen	FIMM000620	Medchem Express	HY-13757
Methotrexate	Conventional chemotherapy	Antimetabolite	FIMM000649	Selleck	S1210
Nilutamide	Hormone therapy	Antiandrogen	FIMM000773	Santa Cruz Biotechnology	sc-203644
Mitotane	Conventional chemotherapy	Other_antineoplastic	FIMM000822	Medchem Express	HY-13690
Allopurinol	Conventional chemotherapy	Other_antineoplastic	FIMM000833	Medchem Express	HY-B0219
Deferoxamine	Other	Other	FIMM000914	Sigma-Aldrich	D9533
Digoxin	Other	Other	FIMM000926	Medchem Express	HY-B1049
Hydroxyurea	Conventional chemotherapy	Other_antineoplastic	FIMM000983	Sigma-Aldrich	H8627
Mercaptopurine	Conventional chemotherapy	Antimetabolite	FIMM001000	Medchem Express	HY-13677
Thioguanine	Conventional chemotherapy	Antimetabolite	FIMM001062	Medchem Express	HY-13765
Tacrolimus	Immunomodulatory	Rapalog	FIMM001244	Tocris Biosciences	3631
Epirubicin	Conventional chemotherapy	Topoisomerase_inhibitor	FIMM001355	Medchem Express	HY-13624A
Itraconazole	Other	Other	FIMM001376	Selleck	S2476
AT_101	Apoptotic modulator	BH3_mimetic	FIMM001823	#N/A	#N/A
BI_2536	Kinase inhibitor	Other_kinase_inhibitor	FIMM002337	#N/A	#N/A
SN-38	Conventional chemotherapy	Topoisomerase_inhibitor	FIMM002374	ChemieTek	CT-SN38
Pravastatin	Metabolic modifier	HMGCR_inhibitor	FIMM003569	Tocris Biosciences	2318
Exemestane	Hormone therapy	Aromatase_inhibitor	FIMM003593	Medchem Express	HY-13632
Raltitrexed	Conventional chemotherapy	Antimetabolite	FIMM003635	Medchem Express	HY-10821
Palbociclib	Kinase inhibitor	CDK_inhibitor	FIMM003705	Selleck	S1116-2
AT9283	Kinase inhibitor	Aurora_kinase_inhibitors	FIMM003706	Selleck	S1134
Navitoclax	Apoptotic modulator	BH3_mimetic	FIMM003707	Selleck	S1001-3
Selumetinib	Kinase inhibitor	MEK1/2_inhibitor	FIMM003708	Medchem Express	HY-50706
Veliparib	Differentiating/epigenetic modifier	PARP_inhibitor	FIMM003709	Selleck	S1004
Afatinib	Kinase inhibitor	EGFR_or_ERBB2_inhibitor	FIMM003710	Selleck	S1011
Dovitinib	Kinase inhibitor	Multi_kinase_inhibitor	FIMM003711	Selleck	S1018
Crizotinib	Kinase inhibitor	ALK_inhibitor	FIMM003713	Selleck	S1068
Danusertib	Kinase inhibitor	Aurora_kinase_inhibitors	FIMM003714	Medchem Express	HY-10179
Foretinib	Kinase inhibitor	Multi_kinase_inhibitor	FIMM003715	Selleck	S1111
Abiraterone	Hormone therapy	Other_hormone_therapy	FIMM003716	Selleck	S1123
SNS-032	Kinase inhibitor	CDK_inhibitor	FIMM003719	Medchem Express	HY-10008
ABT-751	Conventional chemotherapy	Mitotic_inhibitor	FIMM003720	Selleck	S1165
BIIB021	Other	HSP_inhibitor	FIMM003722	Selleck	S1175
Decitabine	Differentiating/epigenetic modifier	DNMT_inhibitor	FIMM003724	Selleck	S1200
Alvocidib	Kinase inhibitor	CDK_inhibitor	FIMM003725	Selleck	S1230
Tipifarnib	Differentiating/epigenetic modifier	Other_differentiating/epigenetic_modifier	FIMM003728	Selleck	S1453
Ponatinib	Kinase inhibitor	Multi_kinase_inhibitor	FIMM003730	Selleck	S1490
Perifosine	Kinase inhibitor	AKT_inhibitor	FIMM003732	Selleck	S1037
Motesanib	Kinase inhibitor	Multi_kinase_inhibitor	FIMM003733	Selleck	S1032
Cediranib	Kinase inhibitor	Multi_kinase_inhibitor	FIMM003734	Selleck	S1017
Rucaparib	Differentiating/epigenetic modifier	PARP_inhibitor	FIMM003736	Selleck	S1098
Tarenflurbil	Other	Other	FIMM003737	Cayman Chemical Company	70255
Tivozanib	Kinase inhibitor	VEGFR_inhibitor	FIMM003738	ChemieTek	CT-AV951
AZD1775	Kinase inhibitor	Other_kinase_inhibitor	FIMM003739	ChemieTek	CT-MK1775
PF-00477736	Kinase inhibitor	Other_kinase_inhibitor	FIMM003740	Axon Medchem	Axon 1379-2
AZD7762	Kinase inhibitor	Other_kinase_inhibitor	FIMM003741	Axon Medchem	Axon 1399
AZD1152-HQPA	Kinase inhibitor	Aurora_kinase_inhibitors	FIMM003742	ChemieTek	CT-A1152H
AZD8055	Kinase inhibitor	PI3K_or_MTOR_inhibitor	FIMM003743	ChemieTek	CT-A8055-3
Belinostat	Differentiating/epigenetic modifier	HDAC_inhibitor	FIMM003744	ChemieTek	CT-BELI
Bimatoprost	Immunomodulatory	Other_immunomodulatory	FIMM003745	Selleck	S1407
Doramapimod	Kinase inhibitor	p38MAPK_inhibitor	FIMM003746	Medchem Express	HY-10320
Bryostatin_1	Kinase inhibitor	Other_kinase_inhibitor	FIMM003747	#N/A	#N/A
Tacedinaline	Differentiating/epigenetic modifier	HDAC_inhibitor	FIMM003748	LC Laboratories	C-2606
BMS-754807	Kinase inhibitor	Other_kinase_inhibitor	FIMM003749	Medchem Express	HY-10200
Idelalisib	Kinase inhibitor	PI3K_or_MTOR_inhibitor	FIMM003750	ChemieTek	CT-CAL101-2
Trametinib	Kinase inhibitor	MEK1/2_inhibitor	FIMM003751	ChemieTek	CT-GSK112
Sonidegib	Other	Hedgehog_inhibitor	FIMM003752	ChemieTek	CT-LDE225-2
Everolimus	Immunomodulatory	Rapalog	FIMM003755	LC Laboratories	E-4040
Ruxolitinib	Kinase inhibitor	JAK_inhibitor	FIMM003756	ChemieTek	CT-INCB-2
Indibulin	Conventional chemotherapy	Mitotic_inhibitor	FIMM003758	Tocris Biosciences	3728
MK-2206	Kinase inhibitor	AKT_inhibitor	FIMM003760	ChemieTek	CT-MK2206
Alisertib	Kinase inhibitor	Aurora_kinase_inhibitors	FIMM003761	Medchem Express	HY-10971
Nelarabine	Conventional chemotherapy	Antimetabolite	FIMM003762	SequoiaResearchProducts	SRP003328n
Nilotinib	Kinase inhibitor	BCR-ABL_inhibitor	FIMM003763	LC Laboratories	N-8207
Luminespib	Other	HSP_inhibitor	FIMM003764	ChemieTek	CT-AUY922
Plerixafor	Immunomodulatory	Other_immunomodulatory	FIMM003766	Medchem Express	HY-50912
Vemurafenib	Kinase inhibitor	RAF_inhibitor	FIMM003767	ChemieTek	CT-P4032-2
Vandetanib	Kinase inhibitor	Multi_kinase_inhibitor	FIMM003769	LC Laboratories	V-9402
Sepantronium_bromide	Apoptotic modulator	Other_apoptotic_modulator	FIMM003771	#N/A	#N/A
Linsitinib	Kinase inhibitor	Other_kinase_inhibitor	FIMM003772	ChemieTek	CT-O906-2
Tepotinib	Kinase inhibitor	MET_inhibitor	FIMM003773	ChemieTek	CT-EMD063
Dasatinib	Kinase inhibitor	BCR-ABL_inhibitor	FIMM003775	LC Laboratories	D-3307
Tofacitinib	Kinase inhibitor	JAK_inhibitor	FIMM003776	LC Laboratories	T-1377
Fingolimod	Immunomodulatory	Other_immunomodulatory	FIMM003777	LC Laboratories	F-4633
Axitinib	Kinase inhibitor	VEGFR_inhibitor	FIMM003778	LC Laboratories	A-1107
Saracatinib	Kinase inhibitor	Other_kinase_inhibitor	FIMM003779	LC Laboratories	S-8906
Bosutinib	Kinase inhibitor	BCR-ABL_inhibitor	FIMM003780	LC Laboratories	B-1788
Canertinib	Kinase inhibitor	EGFR_or_ERBB2_inhibitor	FIMM003781	LC Laboratories	C-1201
Lenalidomide	Immunomodulatory	Other_immunomodulatory	FIMM003782	LC Laboratories	L-5499
Panobinostat	Differentiating/epigenetic modifier	HDAC_inhibitor	FIMM003783	LC Laboratories	P-3703
Pazopanib	Kinase inhibitor	Multi_kinase_inhibitor	FIMM003784	LC Laboratories	P-6706
Tandutinib	Kinase inhibitor	FLT3_inhibitor	FIMM003785	LC Laboratories	T-7802
Temsirolimus	Immunomodulatory	Rapalog	FIMM003786	LC Laboratories	T-8040
Vorinostat	Differentiating/epigenetic modifier	HDAC_inhibitor	FIMM003787	LC Laboratories	V-8477
Entinostat	Differentiating/epigenetic modifier	HDAC_inhibitor	FIMM003788	LC Laboratories	E-3866
Enzastaurin	Kinase inhibitor	Other_kinase_inhibitor	FIMM003789	LC Laboratories	E-4506
Olaparib	Differentiating/epigenetic modifier	PARP_inhibitor	FIMM003790	LC Laboratories	O-9201
Masitinib	Kinase inhibitor	Multi_kinase_inhibitor	FIMM003791	LC Laboratories	M-7007
Pictilisib	Kinase inhibitor	PI3K_or_MTOR_inhibitor	FIMM003792	Medchem Express	HY-50094
Vismodegib	Other	Hedgehog_inhibitor	FIMM003793	LC Laboratories	V-4050
Sorafenib	Kinase inhibitor	Multi_kinase_inhibitor	FIMM003794	LC Laboratories	S-8502
Seliciclib	Kinase inhibitor	CDK_inhibitor	FIMM003795	LC Laboratories	R-1234
Docetaxel	Conventional chemotherapy	Mitotic_inhibitor	FIMM003797	LC Laboratories	D-1000
Pentostatin	Conventional chemotherapy	Antimetabolite	FIMM023794	Medchem Express	HY-A0006
Sirolimus	Immunomodulatory	Rapalog	FIMM023795	LC Laboratories	R-5000
Floxuridine	Conventional chemotherapy	Antimetabolite	FIMM023797	Medchem Express	HY-B0097
Gemcitabine	Conventional chemotherapy	Antimetabolite	FIMM023798	Medchem Express	HY-B0003
Teniposide	Conventional chemotherapy	Topoisomerase_inhibitor	FIMM023799	Medchem Express	HY-13761
Dactinomycin	Conventional chemotherapy	Other_antineoplastic	FIMM023800	Medchem Express	HY-17559
Cladribine	Conventional chemotherapy	Antimetabolite	FIMM023804	Medchem Express	HY-13599
Mitomycin_C	Conventional chemotherapy	Alkylating_agent	FIMM023805	#N/A	#N/A
Carboplatin	Conventional chemotherapy	Other_antineoplastic	FIMM023806	Selleck	S1215-3
Cisplatin	Conventional chemotherapy	Other_antineoplastic	FIMM023807	Selleck	S1166-4
Pemetrexed	Conventional chemotherapy	Antimetabolite	FIMM023808	LC Laboratories	P-7177
Oxaliplatin	Conventional chemotherapy	Other_antineoplastic	FIMM023809	Selleck	S1224-3
Daunorubicin	Conventional chemotherapy	Topoisomerase_inhibitor	FIMM023811	Medchem Express	HY-13062
Etoposide	Conventional chemotherapy	Topoisomerase_inhibitor	FIMM023814	Medchem Express	HY-13629
Arsenic(III)_oxide	Differentiating/epigenetic modifier	Other_differentiating/epigenetic_modifier	FIMM023816	#N/A	#N/A
Doxorubicin	Conventional chemotherapy	Topoisomerase_inhibitor	FIMM023818	Sigma-Aldrich	D1515
Valrubicin	Conventional chemotherapy	Topoisomerase_inhibitor	FIMM023819	Medchem Express	HY-13772
Sunitinib	Kinase inhibitor	Multi_kinase_inhibitor	FIMM023820	LC Laboratories	S-8803
Ixabepilone	Conventional chemotherapy	Mitotic_inhibitor	FIMM023821	Medchem Express	HY-10222
Azacitidine	Differentiating/epigenetic modifier	DNMT_inhibitor	FIMM023825	Medchem Express	HY-10586
Fludarabine	Conventional chemotherapy	Antimetabolite	FIMM023828	Medchem Express	HY-B0028
Bleomycin	Conventional chemotherapy	Other_antineoplastic	FIMM023831	Selleck	S1214
Dactolisib	Kinase inhibitor	PI3K_or_MTOR_inhibitor	FIMM023832	LC Laboratories	N-4288
Quizartinib	Kinase inhibitor	FLT3_inhibitor	FIMM023833	ChemieTek	CT-AC220
APR-246	Apoptotic modulator	p53_pathway_modulator	FIMM100345	Tocris Biosciences	3710
Carfilzomib	Other	Protease/proteasome_inhibitor	FIMM100346	ChemieTek	CT-CARF
Gandotinib	Kinase inhibitor	JAK_inhibitor	FIMM100347	Medchem Express	HY-13034
AZ_3146	Kinase inhibitor	Other_kinase_inhibitor	FIMM100352	#N/A	#N/A
Sotrastaurin	Kinase inhibitor	Other_kinase_inhibitor	FIMM100355	Axon Medchem	Axon 1635-2
Midostaurin	Kinase inhibitor	Multi_kinase_inhibitor	FIMM100362	Medchem Express	HY-10230
Regorafenib	Kinase inhibitor	Multi_kinase_inhibitor	FIMM100364	Medchem Express	HY-10331
XAV-939	Differentiating/epigenetic modifier	Other_differentiating/epigenetic_modifier	FIMM100365	Selleck	S1180
UCN-01	Kinase inhibitor	Other_kinase_inhibitor	FIMM100366	Sigma-Aldrich	U6508-4
Ruboxistaurin	Kinase inhibitor	Other_kinase_inhibitor	FIMM100367	Axon Medchem	Axon 1401-2
Capecitabine	Conventional chemotherapy	Antimetabolite	FIMM100368	LC Laboratories	C-2799
Chloroquine	Conventional chemotherapy	Other_antineoplastic	FIMM100371	Sigma-Aldrich	C6628
Valproic_acid	Differentiating/epigenetic modifier	HDAC_inhibitor	FIMM100372	#N/A	#N/A
Tivantinib	Kinase inhibitor	MET_inhibitor	FIMM100373	ChemieTek	CT-ARQ197
Niraparib	Differentiating/epigenetic modifier	PARP_inhibitor	FIMM100374	ChemieTek	CT-MK4827
Volasertib	Kinase inhibitor	Other_kinase_inhibitor	FIMM100375	ChemieTek	CT-BI6727
Toremifene	Hormone therapy	Antiestrogen	FIMM100376	Santa Cruz Biotechnology	sc-253712
Lasofoxifene	Hormone therapy	Antiestrogen	FIMM100377	Santa Cruz Biotechnology	sc-211721
Galiellalactone	Other	Other	FIMM100378	Santa Cruz Biotechnology	sc-202165-8
Omacetaxine	Conventional chemotherapy	Other_antineoplastic	FIMM100379	Santa Cruz Biotechnology	sc-202652
NVP-RAF265	Kinase inhibitor	RAF_inhibitor	FIMM100380	Selleck	S2161
Neratinib	Kinase inhibitor	EGFR_or_ERBB2_inhibitor	FIMM100382	Selleck	S2150(2)
Mocetinostat	Differentiating/epigenetic modifier	HDAC_inhibitor	FIMM100383	Selleck	S1122
Rabusertib	Kinase inhibitor	Other_kinase_inhibitor	FIMM100384	Selleck	S2626
Galunisertib	Kinase inhibitor	Other_kinase_inhibitor	FIMM100385	Selleck	S2230
Linifanib	Kinase inhibitor	Multi_kinase_inhibitor	FIMM100386	Selleck	S1003
Brivanib	Kinase inhibitor	Multi_kinase_inhibitor	FIMM100387	Selleck	S1084
Buparlisib	Kinase inhibitor	PI3K_or_MTOR_inhibitor	FIMM100388	Selleck	S2247
Nintedanib	Kinase inhibitor	Multi_kinase_inhibitor	FIMM100389	Selleck	S1010-2
AZD4547	Kinase inhibitor	FGFR_inhibitor	FIMM100391	ChemieTek	CT-A4547
VER_155008	Other	HSP_inhibitor	FIMM100392	#N/A	#N/A
Daporinad	Metabolic modifier	Other_metabolic_modifier	FIMM100393	Axon Medchem	Axon 1546
Cabozantinib	Kinase inhibitor	Multi_kinase_inhibitor	FIMM100395	ChemieTek	CT-XL184
AZD1480	Kinase inhibitor	JAK_inhibitor	FIMM100396	ChemieTek	CT-A1480
Ridaforolimus	Immunomodulatory	Rapalog	FIMM100397	Active Biochem	A-1004
Sonolisib	Kinase inhibitor	PI3K_or_MTOR_inhibitor	FIMM100398	Active Biochem	PX-866
Quisinostat	Differentiating/epigenetic modifier	HDAC_inhibitor	FIMM100399	Active Biochem	A-1162
Tosedostat	Other	Protease/proteasome_inhibitor	FIMM100402	Tocris Biosciences	3595
PF-04708671	Kinase inhibitor	Other_kinase_inhibitor	FIMM100403	Sigma-Aldrich	PZ0143
Binimetinib	Kinase inhibitor	MEK1/2_inhibitor	FIMM100407	ChemieTek	CT-A162
Tamatinib	Kinase inhibitor	Other_kinase_inhibitor	FIMM100408	Selleck	S2194-2
PF-3845	Other	Other	FIMM100410	Selleck	S2666-2
MK-0752	Other	Other	FIMM100411	Selleck	S2660
SB_743921	Other	Kinesin_inhibitor	FIMM100413	#N/A	#N/A
Omipalisib	Kinase inhibitor	PI3K_or_MTOR_inhibitor	FIMM100414	Medchem Express	HY-10297
Ibrutinib	Kinase inhibitor	BTK_inhibitor	FIMM100415	Selleck	S2680
TAK-901	Kinase inhibitor	Aurora_kinase_inhibitors	FIMM100416	Selleck	S2718
Fostamatinib	Kinase inhibitor	Other_kinase_inhibitor	FIMM100417	Selleck	S2206-2
JQ1	Differentiating/epigenetic modifier	BET_inhibitor	FIMM100418	Medchem Express	HY-13030
Infigratinib	Kinase inhibitor	FGFR_inhibitor	FIMM109440	ChemieTek	CT-BGJ398
Momelotinib	Kinase inhibitor	JAK_inhibitor	FIMM109441	ChemieTek	CT-CYT387
Sapanisertib	Kinase inhibitor	PI3K_or_MTOR_inhibitor	FIMM109442	ChemieTek	CT-INK128
TGX-221	Kinase inhibitor	PI3K_or_MTOR_inhibitor	FIMM109444	ChemieTek	CT-TGX221
Tubacin	Differentiating/epigenetic modifier	HDAC_inhibitor	FIMM109445	Selleck	S2239
Tubastatin_A	Differentiating/epigenetic modifier	HDAC_inhibitor	FIMM109446	#N/A	#N/A
Atorvastatin	Metabolic modifier	HMGCR_inhibitor	FIMM109447	ChemieTek	CT-ATOR
Varespladib	Other	Other	FIMM109448	ChemieTek	CT-VARE
StemRegenin_1	Differentiating/epigenetic modifier	Other_differentiating/epigenetic_modifier	FIMM109449	#N/A	#N/A
PFI-1	Differentiating/epigenetic modifier	BET_inhibitor	FIMM109451	Medchem Express	HY-16586
4-hydroxytamoxifen	Hormone therapy	Antiestrogen	FIMM109453	Medchem Express	HY-16950
Enzalutamide	Hormone therapy	Antiandrogen	FIMM109456	Medchem Express	HY-70002
1-methyl-D-tryptophan	Other	Other	FIMM109458	Sigma-Aldrich	452483
Dacomitinib	Kinase inhibitor	EGFR_or_ERBB2_inhibitor	FIMM109459	ChemieTek	CT-DACO
Dinaciclib	Kinase inhibitor	CDK_inhibitor	FIMM109460	ChemieTek	CT-DINA
Dabrafenib	Kinase inhibitor	RAF_inhibitor	FIMM109461	ChemieTek	CT-DABR
I-BET151	Differentiating/epigenetic modifier	BET_inhibitor	FIMM109462	ChemieTek	CT-BET151
Ralimetinib	Kinase inhibitor	p38MAPK_inhibitor	FIMM109463	Selleck	S1494-2
Crenolanib	Kinase inhibitor	FLT3_inhibitor	FIMM109464	Selleck	S2730
PF-4800567	Kinase inhibitor	Other_kinase_inhibitor	FIMM109465	Tocris Biosciences	4281
PF-670462	Kinase inhibitor	Other_kinase_inhibitor	FIMM109467	Tocris Biosciences	3316
ZSTK474	Kinase inhibitor	PI3K_or_MTOR_inhibitor	FIMM109468	LC Laboratories	Z-1066
PAC-1	Apoptotic modulator	Other_apoptotic_modulator	FIMM115468	Selleck	S2738
Vistusertib	Kinase inhibitor	PI3K_or_MTOR_inhibitor	FIMM115469	Medchem Express	HY-15247
CPI-613	Metabolic modifier	Other_metabolic_modifier	FIMM115470	Selleck	S2776
Roxadustat	Differentiating/epigenetic modifier	Other_differentiating/epigenetic_modifier	FIMM115471	Medchem Express	HY-13426
Pevonedistat	Metabolic modifier	Other_metabolic_modifier	FIMM115472	ChemieTek	CT-M4924
GSK2636771	Kinase inhibitor	PI3K_or_MTOR_inhibitor	FIMM115473	ChemieTek	CT-GSK263
AT-406	Apoptotic modulator	SMAC_mimetic	FIMM115474	Selleck	S2754-2
Lomeguatrib	Differentiating/epigenetic modifier	Other_differentiating/epigenetic_modifier	FIMM115478	Tocris Biosciences	4359
GSK269962	Kinase inhibitor	Other_kinase_inhibitor	FIMM115479	Tocris Biosciences	4009
GSK650394	Kinase inhibitor	Other_kinase_inhibitor	FIMM115482	Tocris Biosciences	3572
AVN944	Metabolic modifier	Other_metabolic_modifier	FIMM115483	ChemieTek	CT-AVN944
Venetoclax	Apoptotic modulator	BH3_mimetic	FIMM115484	ChemieTek	CT-A199-2
BMS-911543	Kinase inhibitor	JAK_inhibitor	FIMM115485	ChemieTek	CT-BMS911
Ipatasertib	Kinase inhibitor	AKT_inhibitor	FIMM115486	ChemieTek	CT-G0068-2
IOX-2	Differentiating/epigenetic modifier	Other_differentiating/epigenetic_modifier	FIMM115606	Tocris Biosciences	HY-15468
GSK-J4	Differentiating/epigenetic modifier	Other_differentiating/epigenetic_modifier	FIMM115607	Medchem Express	HY-15648B
UNC1215	Differentiating/epigenetic modifier	Other_differentiating/epigenetic_modifier	FIMM115608	Medchem Express	HY-15649
SGC0946	Differentiating/epigenetic modifier	HMT_inhibitor	FIMM115609	Selleck	S7079
UNC0642	Differentiating/epigenetic modifier	Other_differentiating/epigenetic_modifier	FIMM115610	Tocris Biosciences	5132
GSK343	Differentiating/epigenetic modifier	HMT_inhibitor	FIMM115611	Medchem Express	HY-13500
UNC0638	Differentiating/epigenetic modifier	Other_differentiating/epigenetic_modifier	FIMM115612	Tocris Biosciences	4343
C646	Differentiating/epigenetic modifier	Other_differentiating/epigenetic_modifier	FIMM115613	Axon Medchem	Axon 1781
8-chloro-adenosine	Conventional chemotherapy	Antimetabolite	FIMM115614	Santa Cruz Biotechnology	sc-202436A
8-amino-adenosine	Conventional chemotherapy	Antimetabolite	FIMM115615	Santa Cruz Biotechnology	sc-221119
Rocilinostat	Differentiating/epigenetic modifier	HDAC_inhibitor	FIMM133776	ChemieTek	CT-ACY12
ASP3026	Kinase inhibitor	ALK_inhibitor	FIMM133777	ChemieTek	CT-ASP302
Alectinib	Kinase inhibitor	ALK_inhibitor	FIMM133778	ChemieTek	CT-CH542
Ganetespib	Other	HSP_inhibitor	FIMM133782	Selleck	S1159
TRAM-34	Other	Other	FIMM133783	Selleck	S1160
Pracinostat	Differentiating/epigenetic modifier	HDAC_inhibitor	FIMM133784	Selleck	S1515
AR-42	Differentiating/epigenetic modifier	HDAC_inhibitor	FIMM133785	Selleck	S2244
Lonafarnib	Differentiating/epigenetic modifier	Other_differentiating/epigenetic_modifier	FIMM133786	Selleck	S2797-2
Alpelisib	Kinase inhibitor	PI3K_or_MTOR_inhibitor	FIMM133787	Selleck	S2814
Baricitinib	Kinase inhibitor	JAK_inhibitor	FIMM133788	Selleck	S2851
BX-912	Kinase inhibitor	Other_kinase_inhibitor	FIMM133789	Selleck	S1275
AZD-5363	Kinase inhibitor	AKT_inhibitor	FIMM133791	ChemieTek	CT-A5363
CUDC-305	Other	HSP_inhibitor	FIMM133792	ChemieTek	CT-CU305
Oprozomib	Other	Protease/proteasome_inhibitor	FIMM133793	ChemieTek	CT-OPRO
Fedratinib	Kinase inhibitor	JAK_inhibitor	FIMM133794	ChemieTek	CT-TG101
PF-03758309	Kinase inhibitor	Other_kinase_inhibitor	FIMM133795	ChemieTek	CT-PF0375
GSK-2334470	Kinase inhibitor	Other_kinase_inhibitor	FIMM133796	ChemieTek	CT-GSK233
Pomalidomide	Immunomodulatory	Other_immunomodulatory	FIMM133797	Sigma-Aldrich	P0018
Bafetinib	Kinase inhibitor	BCR-ABL_inhibitor	FIMM133798	Selleck	S1369
Orteronel	Hormone therapy	Antiandrogen	FIMM133799	Selleck	S1195
EPZ-5687	Differentiating/epigenetic modifier	HMT_inhibitor	FIMM133802	ChemieTek	CT-EPZ687
LY-2874455	Kinase inhibitor	FGFR_inhibitor	FIMM133803	Axon Medchem	Axon 1981
Apalutamide	Hormone therapy	Antiandrogen	FIMM133804	Axon Medchem	Axon 1979
Tideglusib	Kinase inhibitor	Other_kinase_inhibitor	FIMM133805	Selleck	S2823
SGI-1776	Kinase inhibitor	Other_kinase_inhibitor	FIMM133806	Selleck	S2198
Rigosertib	Other	Other	FIMM133807	Medchem Express	HY-12037
Milciclib	Kinase inhibitor	CDK_inhibitor	FIMM133808	Selleck	S2751
Lenvatinib	Kinase inhibitor	Multi_kinase_inhibitor	FIMM133809	Selleck	S1164
Duvelisib	Kinase inhibitor	PI3K_or_MTOR_inhibitor	FIMM133810	Selleck	S7028
Icotinib	Kinase inhibitor	EGFR_or_ERBB2_inhibitor	FIMM133811	Selleck	S2922
Cilengitide	Other	Other	FIMM133812	Selleck	S7077
Apatinib	Kinase inhibitor	VEGFR_inhibitor	FIMM133813	Selleck	S2221
Amuvatinib	Kinase inhibitor	Multi_kinase_inhibitor	FIMM133815	Selleck	S1244
SCH772984	Kinase inhibitor	Other_kinase_inhibitor	FIMM133816	ChemieTek	CT-SCH772
Telatinib	Kinase inhibitor	Multi_kinase_inhibitor	FIMM133819	Selleck	S2231
Triciribine	Kinase inhibitor	AKT_inhibitor	FIMM133820	Selleck	S1117-3
Tozasertib	Kinase inhibitor	Aurora_kinase_inhibitors	FIMM133821	Selleck	S1048
Varlitinib	Kinase inhibitor	EGFR_or_ERBB2_inhibitor	FIMM133822	Selleck	S2755
Golvatinib	Kinase inhibitor	Multi_kinase_inhibitor	FIMM133823	Selleck	S2859
Copanlisib	Kinase inhibitor	PI3K_or_MTOR_inhibitor	FIMM133824	Selleck	S2802-2
Sapitinib	Kinase inhibitor	EGFR_or_ERBB2_inhibitor	FIMM133825	Selleck	S2192
AT7519	Kinase inhibitor	CDK_inhibitor	FIMM133827	Selleck	S1524
NVP-BGT226	Kinase inhibitor	PI3K_or_MTOR_inhibitor	FIMM133828	Selleck	S2749
BMS-777607	Kinase inhibitor	MET_inhibitor	FIMM133829	Selleck	S1561
Abemaciclib	Kinase inhibitor	CDK_inhibitor	FIMM133830	Medchem Express	HY-16297
Ceritinib	Kinase inhibitor	ALK_inhibitor	FIMM133831	Selleck	S7083
Neflamapimod	Kinase inhibitor	p38MAPK_inhibitor	FIMM133834	Tocris Biosciences	3915
Tesevatinib	Kinase inhibitor	EGFR_or_ERBB2_inhibitor	FIMM133835	Santa Cruz Biotechnology	sc-364659
Hydroxyfasudil	Kinase inhibitor	Other_kinase_inhibitor	FIMM133837	Santa Cruz Biotechnology	sc-202176
Lucitanib	Kinase inhibitor	Multi_kinase_inhibitor	FIMM133838	Axon Medchem	Axon 1942
ENMD-2076	Kinase inhibitor	Aurora_kinase_inhibitors	FIMM133841	Selleck	S1181
PD0325901	Kinase inhibitor	MEK1/2_inhibitor	FIMM133843	Selleck	S1036
PH-797804	Kinase inhibitor	p38MAPK_inhibitor	FIMM133844	Selleck	S2726
TG100-115	Kinase inhibitor	PI3K_or_MTOR_inhibitor	FIMM133846	Selleck	S1352
Tucatinib	Kinase inhibitor	EGFR_or_ERBB2_inhibitor	FIMM133849	Selleck	S2752
GSK-1070916	Kinase inhibitor	Aurora_kinase_inhibitors	FIMM133850	Selleck	S2740
GSK-461364	Kinase inhibitor	Other_kinase_inhibitor	FIMM133851	Medchem Express	HY-50877
Capmatinib	Kinase inhibitor	MET_inhibitor	FIMM133852	Selleck	S2788
Palomid-529	Kinase inhibitor	PI3K_or_MTOR_inhibitor	FIMM133854	Selleck	S2238
PF-00562271	Kinase inhibitor	Other_kinase_inhibitor	FIMM133855	Selleck	S2672
Gedatolisib	Kinase inhibitor	PI3K_or_MTOR_inhibitor	FIMM133857	Selleck	S2628
TAK-285	Kinase inhibitor	EGFR_or_ERBB2_inhibitor	FIMM133859	Selleck	S2784
CEP-32496	Kinase inhibitor	RAF_inhibitor	FIMM133860	Selleck	S8015
IOX-1	Differentiating/epigenetic modifier	Other_differentiating/epigenetic_modifier	FIMM133862	Selleck	S7234
AZD-6482	Kinase inhibitor	PI3K_or_MTOR_inhibitor	FIMM133870	Selleck	S1462
GSK-690693	Kinase inhibitor	AKT_inhibitor	FIMM133876	Selleck	S1113
OSU-03012	Kinase inhibitor	Other_kinase_inhibitor	FIMM133877	Selleck	S1106-2
NVP-AEW541	Kinase inhibitor	Other_kinase_inhibitor	FIMM133878	Selleck	S1034
AZD-1080	Kinase inhibitor	Other_kinase_inhibitor	FIMM133880	Selleck	S7145
MK-8776	Kinase inhibitor	Other_kinase_inhibitor	FIMM133882	Selleck	S2735
AZD-5438	Kinase inhibitor	CDK_inhibitor	FIMM133885	Selleck	S2621
Silmitasertib	Kinase inhibitor	Other_kinase_inhibitor	FIMM133886	Selleck	S2248
Mubritinib	Kinase inhibitor	EGFR_or_ERBB2_inhibitor	FIMM133887	Selleck	S2216
AZD-8186	Kinase inhibitor	PI3K_or_MTOR_inhibitor	FIMM133888	Active Biochem	A-1610
GDC-0623	Kinase inhibitor	MEK1/2_inhibitor	FIMM133889	Active Biochem	A-1181
Talmapimod	Kinase inhibitor	p38MAPK_inhibitor	FIMM133890	Axon Medchem	Axon 1671
Birinapant	Apoptotic modulator	SMAC_mimetic	FIMM133891	ChemieTek	CT-BIRI
NVP-LCL161	Apoptotic modulator	SMAC_mimetic	FIMM133892	ChemieTek	CT-LCL161
Tazemetostat	Differentiating/epigenetic modifier	HMT_inhibitor	FIMM133893	ChemieTek	CT-EPZ438
Pinometostat	Differentiating/epigenetic modifier	Other_differentiating/epigenetic_modifier	FIMM133896	Selleck	S7062
PHA_408	Kinase inhibitor	Other_kinase_inhibitor	FIMM133897	#N/A	#N/A
PS-1145	Kinase inhibitor	Other_kinase_inhibitor	FIMM133898	Axon Medchem	Axon 1568
KU-60019	Kinase inhibitor	Other_kinase_inhibitor	FIMM133899	Selleck	S1570
Selinexor	Apoptotic modulator	Other_apoptotic_modulator	FIMM133902	Selleck	S7252
GSK2801	Differentiating/epigenetic modifier	Other_differentiating/epigenetic_modifier	FIMM133904	Sigma-Aldrich	SML0768
SGC-CBP30	Differentiating/epigenetic modifier	Other_differentiating/epigenetic_modifier	FIMM133905	Medchem Express	HY-15826
TH588	Metabolic modifier	Other_metabolic_modifier	FIMM136357	Selleck	S7632
VGX-1027	Immunomodulatory	Other_immunomodulatory	FIMM136365	Selleck	S7515
Birabresib	Differentiating/epigenetic modifier	BET_inhibitor	FIMM136366	Selleck	S7360-2
Encorafenib	Kinase inhibitor	RAF_inhibitor	FIMM136367	Selleck	S7108
URB597	Metabolic modifier	Other_metabolic_modifier	FIMM136368	Selleck	S2631
CUDC-907	Differentiating/epigenetic modifier	HDAC_inhibitor	FIMM136369	Selleck	S2759
MK-8745	Kinase inhibitor	Aurora_kinase_inhibitors	FIMM136370	Selleck	S7065
GDC-0919	Immunomodulatory	Other_immunomodulatory	FIMM136371	Selleck	S7111
NVP-LGK974	Other	Other	FIMM136372	Selleck	S7143
ONX-0914	Other	Protease/proteasome_inhibitor	FIMM136373	Selleck	S7172
RGFP966	Differentiating/epigenetic modifier	HDAC_inhibitor	FIMM136374	Selleck	S7229
NMS-873	Other	Other	FIMM136375	Selleck	S7285
AZ191	Kinase inhibitor	Other_kinase_inhibitor	FIMM136376	Selleck	S7338
Ribociclib	Kinase inhibitor	CDK_inhibitor	FIMM136377	Selleck	S7440
Triapine	Metabolic modifier	Other_metabolic_modifier	FIMM136378	Selleck	S7470
VE-821	Kinase inhibitor	Other_kinase_inhibitor	FIMM136379	Selleck	S8007
Pacritinib	Kinase inhibitor	JAK_inhibitor	FIMM136380	Selleck	S8057
Tanzisertib	Kinase inhibitor	Other_kinase_inhibitor	FIMM136381	Medchem Express	HY-15495
GSK923295	Other	Kinesin_inhibitor	FIMM136382	Medchem Express	HY-10299
Bentamapimod	Kinase inhibitor	Other_kinase_inhibitor	FIMM136383	Medchem Express	HY-14761
Idasanutlin	Apoptotic modulator	p53_pathway_modulator	FIMM136384	Medchem Express	HY-15676
Aldoxorubicin	Conventional chemotherapy	Topoisomerase_inhibitor	FIMM136385	Medchem Express	HY-16261
Filanesib	Other	Kinesin_inhibitor	FIMM136386	Medchem Express	HY-15187
Talazoparib	Differentiating/epigenetic modifier	PARP_inhibitor	FIMM136388	Medchem Express	HY-16106
Tasquinimod	Immunomodulatory	Other_immunomodulatory	FIMM136389	Medchem Express	HY-10528
Resminostat	Differentiating/epigenetic modifier	HDAC_inhibitor	FIMM136390	Medchem Express	HY-14718A
WEHI-539	Apoptotic modulator	BH3_mimetic	FIMM136391	Medchem Express	HY-15607A
Cobimetinib	Kinase inhibitor	MEK1/2_inhibitor	FIMM136392	Medchem Express	HY-13064
AZD1208	Kinase inhibitor	Other_kinase_inhibitor	FIMM136393	Medchem Express	HY-15604
BGB324	Kinase inhibitor	Other_kinase_inhibitor	FIMM136394	Medchem Express	HY-15150
AZD7545	Kinase inhibitor	Other_kinase_inhibitor	FIMM136397	Selleck	S7517
Osimertinib	Kinase inhibitor	EGFR_or_ERBB2_inhibitor	FIMM136398	Selleck	S7297
BMS863233	Kinase inhibitor	Other_kinase_inhibitor	FIMM136399	Selleck	S7547
Darapladib	Other	Other	FIMM136400	Selleck	S7520
GNE-0877	Kinase inhibitor	Other_kinase_inhibitor	FIMM136401	Selleck	S7367
Entospletinib	Kinase inhibitor	Other_kinase_inhibitor	FIMM136402	Selleck	S7523
Ixazomib	Other	Protease/proteasome_inhibitor	FIMM136403	Selleck	S2180
Losmapimod	Kinase inhibitor	p38MAPK_inhibitor	FIMM136404	Selleck	S7215
ML323	Other	Other	FIMM136405	Selleck	S7529
OTS167	Kinase inhibitor	Other_kinase_inhibitor	FIMM136406	Selleck	S7159
PTC-209	Differentiating/epigenetic modifier	Other_differentiating/epigenetic_modifier	FIMM136407	Selleck	S7539
UNC2881	Kinase inhibitor	Other_kinase_inhibitor	FIMM136409	Selleck	S7325
AMG-232	Apoptotic modulator	p53_pathway_modulator	FIMM136412	ChemieTek	CT-AMG232
AMG-925	Kinase inhibitor	Multi_kinase_inhibitor	FIMM136413	ChemieTek	CT-AMG925
CEP-37440	Kinase inhibitor	ALK_inhibitor	FIMM136414	ChemieTek	CT-CEP374
Rociletinib	Kinase inhibitor	EGFR_or_ERBB2_inhibitor	FIMM136415	ChemieTek	CT-CO1686
FRAX486	Kinase inhibitor	Other_kinase_inhibitor	FIMM136416	ChemieTek	CT-F486
GNE-7915	Kinase inhibitor	Other_kinase_inhibitor	FIMM136417	ChemieTek	CT-GNE79
GSK2830371	Other	Other	FIMM136418	ChemieTek	CT-GSK283
Molibresib	Differentiating/epigenetic modifier	BET_inhibitor	FIMM136419	ChemieTek	CT-BET762
BCI	Other	Other	FIMM136426	Sigma-Aldrich	B4313-2
MST-312	Other	Other	FIMM136427	Sigma-Aldrich	M3949
Taselisib	Kinase inhibitor	PI3K_or_MTOR_inhibitor	FIMM136428	Medchem Express	HY-13898-2
GSK2656157	Kinase inhibitor	Other_kinase_inhibitor	FIMM136429	Medchem Express	HY-13820
TAK-530	Kinase inhibitor	RAF_inhibitor	FIMM136430	Medchem Express	HY-15246
Glasdegib	Other	Hedgehog_inhibitor	FIMM136431	Medchem Express	HY-16391
Onalespib	Other	HSP_inhibitor	FIMM136434	Medchem Express	HY-14463
Uprosertib	Kinase inhibitor	AKT_inhibitor	FIMM136436	Medchem Express	HY-15965
AT13148	Kinase inhibitor	Other_kinase_inhibitor	FIMM136437	Medchem Express	HY-16071
Cerdulatinib	Kinase inhibitor	JAK_inhibitor	FIMM136438	Medchem Express	HY-15999
Filgotinib	Kinase inhibitor	JAK_inhibitor	FIMM136440	Selleck	S7605
Afuresertib	Kinase inhibitor	AKT_inhibitor	FIMM136448	Medchem Express	HY-15966A
UM729	Differentiating/epigenetic modifier	Other_differentiating/epigenetic_modifier	FIMM136449	Medchem Express	HY-15972
PF-06463922	Kinase inhibitor	ALK_inhibitor	FIMM136450	Selleck	S7536
TEW-7197	Kinase inhibitor	Other_kinase_inhibitor	FIMM136452	Selleck	S7530
Sabutoclax	Apoptotic modulator	BH3_mimetic	FIMM136453	Selleck	S8061-2
SH-4-54	Other	Other	FIMM136456	Selleck	HY-16975
BAY_87-2243	Differentiating/epigenetic modifier	Other_differentiating/epigenetic_modifier	FIMM136458	#N/A	#N/A
Givinostat	Differentiating/epigenetic modifier	HDAC_inhibitor	FIMM136465	Selleck	S2170
Amsacrine	Conventional chemotherapy	Topoisomerase_inhibitor	FIMM136466	Santa Cruz Biotechnology	sc-214540
PCI-34051	Differentiating/epigenetic modifier	HDAC_inhibitor	FIMM136467	Medchem Express	HY-15224
Cabazitaxel	Conventional chemotherapy	Mitotic_inhibitor	FIMM136469	Medchem Express	HY-15459
Ravoxertinib	Kinase inhibitor	Other_kinase_inhibitor	FIMM136470	Medchem Express	HY-15947
KD025	Kinase inhibitor	Other_kinase_inhibitor	FIMM136472	Medchem Express	HY-15307
Merestinib	Kinase inhibitor	MET_inhibitor	FIMM136473	Medchem Express	HY-15514A
Pixantrone	Conventional chemotherapy	Topoisomerase_inhibitor	FIMM136474	Medchem Express	HY-13727A
Poziotinib	Kinase inhibitor	EGFR_or_ERBB2_inhibitor	FIMM136475	Medchem Express	HY-15730
Spebrutinib	Kinase inhibitor	BTK_inhibitor	FIMM136477	Medchem Express	HY-18012
Verdinexor	Apoptotic modulator	Other_apoptotic_modulator	FIMM136478	Medchem Express	HY-15970
Romidepsin	Differentiating/epigenetic modifier	HDAC_inhibitor	FIMM136480	Medchem Express	HY-15149
Abexinostat	Differentiating/epigenetic modifier	HDAC_inhibitor	FIMM136481	Medchem Express	HY-10990
A-1210477	Apoptotic modulator	BH3_mimetic	FIMM136488	Active Biochem	A-9036-2
VS-4718	Kinase inhibitor	Other_kinase_inhibitor	FIMM136490	ChemieTek	CT-VS4718
GSK2879552	Differentiating/epigenetic modifier	Other_differentiating/epigenetic_modifier	FIMM136491	ChemieTek	CT-GSK287-2
Ulixertinib	Kinase inhibitor	Other_kinase_inhibitor	FIMM136493	ChemieTek	CT-VRT752
LY3009120	Kinase inhibitor	RAF_inhibitor	FIMM136494	Medchem Express	HY-12558
Pexidartinib	Kinase inhibitor	Multi_kinase_inhibitor	FIMM136495	Medchem Express	HY-16749
Marimastat	Other	Other	FIMM136496	Selleck	S7156
EPZ015666	Differentiating/epigenetic modifier	Other_differentiating/epigenetic_modifier	FIMM136497	Selleck	S7748
SAR405838	Apoptotic modulator	p53_pathway_modulator	FIMM136498	Selleck	S7649
Prexasertib	Kinase inhibitor	Other_kinase_inhibitor	FIMM136500	Medchem Express	HY-18174A
Epacadostat	Immunomodulatory	Other_immunomodulatory	FIMM136501	Medchem Express	HY-15689
AZD3965	Metabolic modifier	Other_metabolic_modifier	FIMM136502	ChemieTek	CT-A3965
Decernotinib	Kinase inhibitor	JAK_inhibitor	FIMM136503	ChemieTek	CT-DECE
Omaveloxolone	Other	Other	FIMM136504	Selleck	S7672
BRD7116	Other	Other	FIMM136505	Medchem Express	HY-18714
A-419259	Kinase inhibitor	Multi_kinase_inhibitor	FIMM136506	Medchem Express	HY-15764A
Napabucasin	Other	Other	FIMM136507	Medchem Express	HY-13919
Enasidenib	Differentiating/epigenetic modifier	IDH1/IDH2_inhibitor	FIMM136508	Medchem Express	HY-18690
CCT196969	Kinase inhibitor	RAF_inhibitor	FIMM136509	ChemieTek	CT-CCT196
Gilteritinib	Kinase inhibitor	FLT3_inhibitor	FIMM136510	ChemieTek	CT-GILT
ARV-825	Differentiating/epigenetic modifier	BET_inhibitor	FIMM136511	ChemieTek	CT-ARV825
dBET1	Differentiating/epigenetic modifier	BET_inhibitor	FIMM136512	ChemieTek	CT-DBET1
A-1331852	Apoptotic modulator	BH3_mimetic	FIMM136513	ChemieTek	CT-A133
A-1155463	Apoptotic modulator	BH3_mimetic	FIMM136514	ChemieTek	CT-A115
Ivosidenib	Differentiating/epigenetic modifier	IDH1/IDH2_inhibitor	FIMM136515	ChemieTek	CT-AG120
Peficitinb	Kinase inhibitor	JAK_inhibitor	FIMM136516	Selleck	S7650
DEL-22379	Kinase inhibitor	Other_kinase_inhibitor	FIMM136517	Selleck	S7921-2
AMG319	Kinase inhibitor	PI3K_or_MTOR_inhibitor	FIMM136518	Selleck	S7813
TIC10	Other	Other	FIMM136519	Selleck	S7963-2
ABC294640	Kinase inhibitor	Other_kinase_inhibitor	FIMM136520	Selleck	S7174-2
Radotinib	Kinase inhibitor	BCR-ABL_inhibitor	FIMM136521	MedKoo Biosciences	205990
Ripasudil	Kinase inhibitor	Other_kinase_inhibitor	FIMM136522	Selleck	S7995
CC-223	Kinase inhibitor	PI3K_or_MTOR_inhibitor	FIMM136523	Medchem Express	HY-16956
CC-115	Kinase inhibitor	PI3K_or_MTOR_inhibitor	FIMM136524	Medchem Express	HY-16962A
OTS-964	Kinase inhibitor	Other_kinase_inhibitor	FIMM136525	ChemieTek	CT-OTS964
RO5126766	Kinase inhibitor	Other_kinase_inhibitor	FIMM136526	Medchem Express	HY-18652
TGR-1202	Kinase inhibitor	PI3K_or_MTOR_inhibitor	FIMM136527	Medchem Express	HY-12279
Litronesib	Other	Kinesin_inhibitor	FIMM136528	Medchem Express	HY-14846
AZD6738	Kinase inhibitor	Other_kinase_inhibitor	FIMM136529	Medchem Express	HY-19323-2
ODM-201	Hormone therapy	Antiandrogen	FIMM136530	Medchem Express	HY-16985
NVP-CGM097	Apoptotic modulator	p53_pathway_modulator	FIMM136531	Medchem Express	HY-15954
Entrectinib	Kinase inhibitor	Other_kinase_inhibitor	FIMM136532	Medchem Express	HY-12678
LY3023414	Kinase inhibitor	PI3K_or_MTOR_inhibitor	FIMM136533	Medchem Express	HY-12513
Tirabrutinib	Kinase inhibitor	BTK_inhibitor	FIMM136534	Medchem Express	HY-18951
Resatorvid	Immunomodulatory	TLRs_ligand	FIMM136535	Medchem Express	HY-11109
Resiquimod	Immunomodulatory	TLRs_ligand	FIMM136536	Medchem Express	HY-13740
Motolimod	Immunomodulatory	TLRs_ligand	FIMM136537	Medchem Express	HY-13773
THZ2	Kinase inhibitor	CDK_inhibitor	FIMM136538	Medchem Express	HY-12280
Glesatinib	Kinase inhibitor	Multi_kinase_inhibitor	FIMM136539	ChemieTek	CT-MG265
Sitravatinib	Kinase inhibitor	Multi_kinase_inhibitor	FIMM136540	ChemieTek	CT-MG516
BGB-283	Kinase inhibitor	RAF_inhibitor	FIMM136547	Active Biochem	A-6002
Asciminib	Kinase inhibitor	BCR-ABL_inhibitor	FIMM136548	Active Biochem	A-1967
Eribulin	Conventional chemotherapy	Mitotic_inhibitor	FIMM136549	Eisai Europe	115457
Brigatinib	Kinase inhibitor	ALK_inhibitor	FIMM136551	ChemieTek	CT-AP261
Selonsertib	Kinase inhibitor	Other_kinase_inhibitor	FIMM136552	ChemieTek	CT-G4997
Pirfenidone	Immunomodulatory	Other_immunomodulatory	FIMM136553	ChemieTek	CT-PIRF
CPI-0610	Differentiating/epigenetic modifier	BET_inhibitor	FIMM136554	ChemieTek	CT-C0610-2
CPI-360	Differentiating/epigenetic modifier	HMT_inhibitor	FIMM136555	Medchem Express	HY-15955
Serabelisib	Kinase inhibitor	PI3K_or_MTOR_inhibitor	FIMM136556	Medchem Express	HY-12285
NVP-SHP099	Other	Other	FIMM136557	Medchem Express	HY-100388A
Olmutinib	Kinase inhibitor	EGFR_or_ERBB2_inhibitor	FIMM136559	ChemieTek	CT-HM712
Altiratinib	Kinase inhibitor	Multi_kinase_inhibitor	FIMM136561	ChemieTek	CT-D2701
AZD0156	Kinase inhibitor	Other_kinase_inhibitor	FIMM136562	ChemieTek	CT-A0156
Acalabrutinib	Kinase inhibitor	BTK_inhibitor	FIMM136563	ChemieTek	CT-ACP196
Trifluridine	Conventional chemotherapy	Antimetabolite	FIMM136564	Medchem Express	HY-A0061
AZD3759	Kinase inhibitor	EGFR_or_ERBB2_inhibitor	FIMM136565	Medchem Express	HY-18750
Salinomycin	Other	Other	FIMM136566	Medchem Express	HY-17439
Mivebresib	Differentiating/epigenetic modifier	BET_inhibitor	FIMM136567	Medchem Express	HY-100015
VLX1570	Other	Protease/proteasome_inhibitor	FIMM136568	Medchem Express	HY-12471-2
A-366	Differentiating/epigenetic modifier	Other_differentiating/epigenetic_modifier	FIMM136569	Tocris Biosciences	5163
LY-2584702	Kinase inhibitor	Other_kinase_inhibitor	FIMM136571	Medchem Express	HY-12493A
Taladegib	Other	Hedgehog_inhibitor	FIMM136572	Medchem Express	HY-13242
Acitretin	Differentiating/epigenetic modifier	Retinoic_acid_receptor_ligand	FIMM136573	Medchem Express	HY-B0107
NVP-BHG712	Kinase inhibitor	Other_kinase_inhibitor	FIMM136574	Medchem Express	HY-13258
Necrostatin_2	Apoptotic modulator	Other_apoptotic_modulator	FIMM136575	#N/A	#N/A
Tucidinostat	Differentiating/epigenetic modifier	HDAC_inhibitor	FIMM136576	Medchem Express	HY-13592
Vesatolimod	Immunomodulatory	TLRs_ligand	FIMM136577	Medchem Express	HY-15601
AMG-337	Kinase inhibitor	MET_inhibitor	FIMM136578	Medchem Express	HY-18696
Vidofludimus	Differentiating/epigenetic modifier	Other_differentiating/epigenetic_modifier	FIMM136579	Medchem Express	HY-14908
ML390	Differentiating/epigenetic modifier	Other_differentiating/epigenetic_modifier	FIMM136580	Medchem Express	HY-100688
E7820	Other	Other	FIMM136581	Medchem Express	HY-14571
JPH203	Other	Other	FIMM136582	Medchem Express	HY-100868
GDC-0084	Kinase inhibitor	PI3K_or_MTOR_inhibitor	FIMM136583	Medchem Express	HY-19962
PF06650833	Kinase inhibitor	Other_kinase_inhibitor	FIMM136584	Medchem Express	HY-19836
CC122	Immunomodulatory	Other_immunomodulatory	FIMM136585	Medchem Express	HY-100507
Amcasertib	Kinase inhibitor	Other_kinase_inhibitor	FIMM136586	Medchem Express	HY-17602
Eltanexor	Apoptotic modulator	Other_apoptotic_modulator	FIMM136587	Medchem Express	HY-100423
PIM-447	Kinase inhibitor	Other_kinase_inhibitor	FIMM136588	Medchem Express	HY-19322B
EPZ031686	Differentiating/epigenetic modifier	Other_differentiating/epigenetic_modifier	FIMM136589	Medchem Express	HY-19324
Vinflunine	Conventional chemotherapy	Mitotic_inhibitor	FIMM136590	Medchem Express	HY-B0628A
Ensartinib	Kinase inhibitor	ALK_inhibitor	FIMM136591	Medchem Express	HY-16590
GSK2256098	Kinase inhibitor	Other_kinase_inhibitor	FIMM136592	Medchem Express	HY-100498
GDC-0853	Kinase inhibitor	BTK_inhibitor	FIMM136593	Medchem Express	HY-19834
Erdafitinib	Kinase inhibitor	FGFR_inhibitor	FIMM136594	Medchem Express	HY-18708
Larotrectinib	Kinase inhibitor	Other_kinase_inhibitor	FIMM136595	Medchem Express	HY-12866
Senexin_B	Kinase inhibitor	CDK_inhibitor	FIMM136596	#N/A	#N/A
BAY-1436032	Differentiating/epigenetic modifier	IDH1/IDH2_inhibitor	FIMM136597	Active Biochem	A-6039
Saridegib	Other	Hedgehog_inhibitor	FIMM136598	Active Biochem	A-1062
Upadacitinib	Kinase inhibitor	JAK_inhibitor	FIMM136599	Medchem Express	HY-19569
S-63845	Apoptotic modulator	BH3_mimetic	FIMM136600	ChemieTek	CT-S63845
Erastin	Metabolic modifier	Other_metabolic_modifier	FIMM136615	Medchem Express	HY-15763
RSL3	Metabolic modifier	Other_metabolic_modifier	FIMM136616	Medchem Express	HY-100218A

## Sheet: Supplementary Data 2
ID	D1 (1 nM)	D2 (10 nM)	D3 (100 nM)	D4 (1000 nM)	D5 (10000 nM)	Status	Midostaurin sDSS
AML_009	64.3	76.1	57	42.3	28.9	responder	14.06
AML_010	99.7	78	61.2	32.8	32.7	responder	11.06
AML_015	85.1	112	70.2	32	19	responder	9.16
AML_019	92.9	84.8	59.6	35.3	23.8	responder	10.86
AML_020	109.1	63.1	60.6	20.7	29.2	responder	14.06
AML_025	109	89.9	68.2	39	30.1	responder	8.16
AML_028	104.7	99.2	78.9	54	29	responder	3.96
AML_040	82.5	76.6	91.4	48.4	35.9	responder	5.06
AML_046	87.7	92.8	73.3	35.5	22.3	responder	7.96
AML_047	80.4	89.8	78.7	48.5	39.8	responder	5.26
AML_050	85.6	90.6	68.5	36.2	31.7	responder	8.36
AML_052	104.7	106	74.7	50.7	42.4	responder	5.36
AML_056	98.8	79.7	75.4	46.3	29.9	responder	6.76
AML_057	91.2	95	76.3	69.9	39.2	non_responder	1.86
AML_059	93.6	87.9	87	39.4	22.5	responder	5.76
AML_061	75.7	81.2	71.3	66.3	68	responder	4.86
AML_063	101.6	100.4	92.2	64.5	39.8	non_responder	0.46
AML_068	95.4	106.3	86.5	70.9	46.4	non_responder	-0.44
AML_071	84.7	91.7	81.7	68.2	68.2	non_responder	0.46
AML_073	120.2	96	103.9	72.6	34.6	non_responder	-0.04
AML_083	121.3	107.5	61.7	55.8	62.6	responder	5.26
AML_089	105	104.5	72.9	45.6	39.2	responder	6.56
AML_092	99.9	88.9	70.7	46.1	43.1	responder	6.36
AML_094	115	97.5	54.9	20.1	28.8	responder	12.76
AML_112	108.5	115.9	75.7	24.5	25.1	responder	10.06
AML_116	120	100.4	79.3	69.6	56.9	non_responder	0.66
AML_122	96.9	108.5	85.5	46.6	32.6	responder	4.36
AML_123	118.7	112.3	63.4	45.1	40.1	responder	8.16
AML_128	98	108.9	82.8	70.1	49.9	non_responder	-0.14
AML_154	96.7	103.4	94.2	82	54	non_responder	-2.94
AML_160	98.3	90.3	100.4	79.3	69.9	non_responder	-3.54
AML_162	143.8	100.9	88.9	73.4	94.4	non_responder	-1.54
AML_163	102.9	86.6	89.5	46.4	52.8	responder	4.26
AML_192	91.7	89.6	68.6	45.8	43.5	responder	6.76
AML_201	86.9	88.3	65.3	37.6	19.2	responder	9.46
AML_203	89.8	106.7	74.5	54.8	36.6	responder	4.16
AML_204	94.3	93.4	90.4	83.3	66.8	non_responder	-3.54
AML_207	107.5	97.9	67.6	30.1	17.7	responder	9.76
AML_210	88	83.9	71.3	53.2	42.8	responder	6.26
AML_214	84.8	95.1	72.1	42.8	36.8	responder	6.66
AML_215	95.6	89.5	68.1	62.9	35.6	responder	4.66
AML_221	79.3	83.1	66.8	28.8	28	responder	10.86
AML_243	95.6	94.6	72.7	33.7	22	responder	8.36
AML_261	96.5	100	103.7	47.1	41.9	non_responder	2.36
AML_264	91.2	96.9	83.4	41.9	36.6	responder	5.46
AML_268	95.4	93.7	85.1	35.6	28.9	responder	6.46
AML_271	98.9	86.2	72	40.4	32.7	responder	7.46
AML_275	90.8	90.6	69.1	32.8	42.2	responder	8.36
AML_289	100.1	92.7	75.7	26.5	26.7	responder	9.16
AML_290	114.5	110.7	73.7	32.3	26.8	responder	9.16
AML_292	99	105.6	75.2	55.9	41.2	responder	3.86
AML_294	101.4	99.7	108.1	39.9	35.7	responder	3.46
AML_302	103.5	105.1	94.9	41	31.2	responder	4.36
AML_305	80.2	75.6	77.8	36.9	16.9	responder	9.56
AML_309	101.1	92.2	59.8	25.6	29.6	responder	11.06
AML_316	113.1	123	41.1	28.7	10.1	responder	15.86
AML_317	85	87.3	54.5	37.9	20.3	responder	11.46
AML_327	121.1	100.5	96	66	51	non_responder	-0.44
AML_331	90.8	91.6	54.3	37.6	17.8	responder	11.06
AML_332	107.9	104.4	75	44.4	28.6	responder	6.16
AML_334	100.5	88.7	77.7	1.7	27.1	responder	13.86
AML_335	80.2	76.2	66.1	57.3	38.3	responder	8.76
AML_336	107	93.1	82.8	57.1	17.1	non_responder	3.36

## Sheet: Supplementary Data 3
LSC104_Ng2017_UP	LSC104_Ng2017_DOWN	MLL_LSC_Somervaille2009_Up	MLL_LSC_Somervaille2009_Down	LSPC-Quiescent	LSPC-Primed-Top250	LSPC-Primed-Top100	LSPC-Cycle-Top250	LSPC-Cycle-Top100	GMP-like-Top250	GMP-like-Top100	ProMono-like-Top250	ProMono-like-Top100	Mono-like-Top250	Mono-like-Top100	cDC-like-Top250	cDC-like-Top100
CD34	SLC25A37	CCT8	ZC3H11B	GAS5	GUCY1A3	GUCY1A3	STMN1	STMN1	MPO	MPO	SRGN	SRGN	S100A9	S100A9	CD74	CD74
SPINK2	SGK1	SLC16A1	ZC3H11A	RPLP0	ANGPT1	ANGPT1	TUBA1B	TUBA1B	EEF1B2	EEF1B2	LYZ	LYZ	S100A8	S100A8	HLA-DRA	HLA-DRA
LAPTM4B	LOC652694	CCT7	RAF1	LRRC75A-AS1	CDK6	CDK6	TUBB	TUBB	LRRC75A-AS1	LRRC75A-AS1	RNASE2	RNASE2	VCAN	VCAN	HLA-DPA1	HLA-DPA1
HOXA5	ITPR3	CALU	TPST2	SPINK2	FAM30A	FAM30A	DUT	DUT	CDK6	CDK6	CSTA	CSTA	LYZ	LYZ	CST3	CST3
GUCY1A3	LOC654103	SUCLG1	LITAF	FAM30A	KMT2A	KMT2A	HMGB1	HMGB1	RPLP0	RPLP0	CTSG	CTSG	CTSS	CTSS	HLA-DPB1	HLA-DPB1
SHANK3	CXCR4	PEBP1	SLC31A2	RPLP0P2	DDX17	DDX17	PTMA	PTMA	RPL3	RPL3	CFD	CFD	PSAP	PSAP	HLA-DRB1	HLA-DRB1
ANGPT1	FCRL3	USP14	TP53INP1	ANGPT1	LUC7L3	LUC7L3	RPLP0	RPLP0	PRSS57	PRSS57	APLP2	APLP2	FTL	FTL	SAMHD1	SAMHD1
ARHGAP22	RBM38	IMP3	PSME1	RPS18P9	MACF1	MACF1	PCLAF	PCLAF	RPL37A	RPL37A	HSPA5	HSPA5	SAT1	SAT1	HLA-DRB5	HLA-DRB5
SMIM24	LILRA5	NDUFC1	PTPN1	DSE	SPINK2	SPINK2	H2AFZ	H2AFZ	RPS6	RPS6	LYST	LYST	MNDA	MNDA	TMSB10	TMSB10
MYCN	IL18RAP	TIMM8A	PSME2	SNHG8	FLT3	FLT3	NASP	NASP	RPS24	RPS24	ANXA1	ANXA1	FCN1	FCN1	NAPSB	NAPSB
MAMDC2	MCUB	CTPS1	CDK9	CD34	2025-09-06	2025-09-06	HIST1H4C	HIST1H4C	RPS14	RPS14	EMB	EMB	S100A6	S100A6	TYROBP	TYROBP
KLK10	ISG20	NDUFA9	IQGAP1	PTPRCAP	MSI2	MSI2	PCNA	PCNA	NPM1	NPM1	MNDA	MNDA	CFD	CFD	TMSB4X	TMSB4X
GPSM1	MTSS1	RP11-234B24.6	STARD3	GUCY1A3	MT-CYTB	MT-CYTB	RPS21	RPS21	RPS23	RPS23	HMGB2	HMGB2	FTH1	FTH1	JAML	JAML
HOXA9	ADA2	ATP5B	NFKBIZ	HOPX	TFDP2	TFDP2	HMGN2	HMGN2	RPS2	RPS2	ELANE	ELANE	SRGN	SRGN	GPX1	GPX1
MMRN1	ADAM19	NDUFB2	CTSB	EGFL7	TPM4	TPM4	NUCKS1	NUCKS1	RPS18	RPS18	CAT	CAT	CYBB	CYBB	ACTB	ACTB
FSCN1	FCGR2A	PDE6D	TGM2	CD52	PNISR	PNISR	MIF	MIF	EEF1A1	EEF1A1	ZFR	ZFR	IFI30	IFI30	LGALS1	LGALS1
DNMT3B	AIM2	MRPL51	ITGB5	EBPL	CD99	CD99	EEF1B2	EEF1B2	RPS8	RPS8	JUN	JUN	LGALS3	LGALS3	FGL2	FGL2
HOXA6	NPL	RRS1	ITGB5	ITM2A	SOX4	SOX4	HSP90AB1	HSP90AB1	CALR	CALR	FTL	FTL	AIF1	AIF1	DBI	DBI
AIF1L	IL10RA	LAMP3	MKNK1	SOX4	SPN	SPN	HSPD1	HSPD1	RPS17	RPS17	MARCKS	MARCKS	S100A10	S100A10	HLA-DQB1	HLA-DQB1
SOCS2	CTSL	KRTCAP2	LSP1	SELENOP	HERC2	HERC2	RPSA	RPSA	RPL10A	RPL10A	S100A8	S100A8	FCER1G	FCER1G	CD52	CD52
CDK6	GNLY	RRP15	PNPLA8	RPL31P11	MT-ND3	MT-ND3	GAPDH	GAPDH	ELANE	ELANE	CLEC11A	CLEC11A	CSTA	CSTA	S100A4	S100A4
DIPK1B	CKAP4	FTSJ1	RELB	SMIM24	CNST	CNST	DHFR	DHFR	RPL7	RPL7	MRPL33	MRPL33	APLP2	APLP2	HLA-DQA1	HLA-DQA1
BEX3	ADM	ANGPTL4	SH3GLB1	TFDP2	TNRC6B	TNRC6B	RAN	RAN	RPS21	RPS21	HSP90B1	HSP90B1	TNFAIP2	TNFAIP2	FTH1P3	FTH1P3
INKA1	KLRB1	KDELR2	SH3GLB1	SNHG7	SMG1	SMG1	PPIA	PPIA	RPS5	RPS5	PLD3	PLD3	CD68	CD68	FTH1	FTH1
CPXM1	SLC15A3	CHCHD4	MYO9B	BCL11A	PAN3	PAN3	RPS4X	RPS4X	RPS3A	RPS3A	AZU1	AZU1	TYROBP	TYROBP	LST1	LST1
TNFRSF4	FGR	SNRPA1	MAPK7	MSI2	BCL11A	BCL11A	RPS3	RPS3	RPL6	RPL6	SESN3	SESN3	MCL1	MCL1	HLA-DRB6	HLA-DRB6
ZBTB46	FCRLA	XRCC6	SLC12A9	H1F0	MEF2C	MEF2C	HSP90AA1	HSP90AA1	RPL5	RPL5	S100A9	S100A9	VMP1	VMP1	CPVL	CPVL
DPYSL3	IL2RB	CKS2	INPP5D	NPR3	MT-ND1	MT-ND1	RPS12	RPS12	RPL9	RPL9	SLC44A1	SLC44A1	LYST	LYST	CRIP1	CRIP1
NYNRIN	CXCL16	CKS2	VPS54	CD69	OGT	OGT	RPS3A	RPS3A	PRTN3	PRTN3	VIM	VIM	DUSP1	DUSP1	HLA-DMA	HLA-DMA
COL24A1	SLC4A1	LYAR	SF3B1	TFPI	RN7SK	RN7SK	MCM4	MCM4	RPL17	RPL17	TNFSF13B	TNFSF13B	FGL2	FGL2	VIM	VIM
FAM30A	GZMH	SLC35A1	SLFN12L	SOCS2	MDM4	MDM4	RPLP1	RPLP1	GAS5	GAS5	PLAC8	PLAC8	AHNAK	AHNAK	MRC1	MRC1
SKIDA1	PLBD1	SFXN1	SLFN12	MPG	CCND2	CCND2	RPS5	RPS5	RPLP2	RPLP2	ANKRD28	ANKRD28	ANXA2	ANXA2	TXNIP	TXNIP
SPNS2	LOC647506	SFXN1	UBE2H	MAP7	TCF4	TCF4	HMGA1	HMGA1	HNRNPA1	HNRNPA1	HMGN2	HMGN2	MS4A6A	MS4A6A	CALM2	CALM2
ADGRG1	GIMAP4	SLC25A37	ATP7A	AKR1C3	PIM1	PIM1	HSPA8	HSPA8	RPL32	RPL32	SCPEP1	SCPEP1	CTSB	CTSB	GABARAP	GABARAP
AKR1C3	JAZF1	PXMP2	LILRB5	SMYD3	CD34	CD34	RPS6	RPS6	RPS12	RPS12	ANXA2	ANXA2	NCF2	NCF2	ACTG1	ACTG1
FLT3	CTSH	DDX19A	LILRB4	C1orf186	RUNX1	RUNX1	SPINK2	SPINK2	RPL18A	RPL18A	SERPINB10	SERPINB10	NEAT1	NEAT1	S100A6	S100A6
TFPI	GZMA	ILF2	LILRA6	GNA15	CELF2	CELF2	RPL35	RPL35	PTMA	PTMA	LCP1	LCP1	STK17B	STK17B	CD36	CD36
KCNK17	CHST15	ILF2	LILRB3	BCAT1	TFPI	TFPI	TMPO	TMPO	RPL14	RPL14	SERF2	SERF2	TMSB4X	TMSB4X	COTL1	COTL1
EPDR1	AQP9	MRPL39	LILRA5	SCHIP1	SLC38A1	SLC38A1	RPS7	RPS7	RPL13	RPL13	MCL1	MCL1	S100A4	S100A4	RNASE6	RNASE6
GCSAML	CD247	PSME3	LILRA4	SSBP2	EGFL7	EGFL7	RPL18A	RPL18A	RPS7	RPS7	BTG1	BTG1	MALAT1	MALAT1	MYL12A	MYL12A
BIVM	BCL6	BCAS2	AP1G2	GATA2	CHD4	CHD4	RPL13	RPL13	RPSA	RPSA	PLEK	PLEK	CTSD	CTSD	CAP1	CAP1
H2AFY2	SLC7A7	MTF2	TLR2	CD200	NRIP1	NRIP1	RPS23	RPS23	RPL39	RPL39	NUCB2	NUCB2	ADA2	ADA2	ARPC1B	ARPC1B
VWF	E2F2	SERBP1	MAP3K8	STON2	NPR3	NPR3	RPL9	RPL9	RPL38	RPL38	DEFB1	DEFB1	USP15	USP15	HLA-DMB	HLA-DMB
EMP1	LOC647450	CETN2	CYP4F3	CD3D	ITPR2	ITPR2	HMGB2	HMGB2	RPL35	RPL35	UBC	UBC	ITGB2	ITGB2	IGSF6	IGSF6
AGER	GZMB	DUT	CYP4F2	TSC22D1	CD96	CD96	RPS2	RPS2	RPL26	RPL26	SERPINB1	SERPINB1	BTG1	BTG1	IL13RA1	IL13RA1
ATP8B4	LOC652493	MRPL35	CYP4F11	MMRN1	BPTF	BPTF	RPS17	RPS17	RPS19	RPS19	ENO1	ENO1	VIM	VIM	FCER1A	FCER1A
GATA2	HBM	MYB	CYP4F8	SLC35F2	STON2	STON2	NCL	NCL	RPS16	RPS16	AK2	AK2	ANXA1	ANXA1	FCER1G	FCER1G

## Sheet: Supplementary Data 4
Protein	R_squared	P_value	Spearman_correlation	Spearman_p_value
AAR2	0.196326	0.0503917	-0.476657	0.0335988
AARS2	0.256835	0.0225815	-0.503013	0.0237787
ABCC1	0.231528	0.0317229	-0.548946	0.0121881
ABHD10	0.246532	0.0259544	-0.574549	0.00805748
ABR	0.401778	0.00269096	0.592621	0.00589578
ACADM	0.313823	0.0102012	-0.57982	0.00736917
ACSS1	0.263685	0.020571	-0.559489	0.0103183
ACTR1A	0.227592	0.0334255	0.604669	0.00473924
ADCK2	0.186289	0.057403	0.544428	0.0130691
AFG1L	0.183069	0.0598454	-0.50979	0.0216644
AGFG1	0.183911	0.0591979	0.44729	0.0479949
AGO4	0.394254	0.00303441	0.578314	0.00756072
AGTRAP	0.203112	0.0461264	0.557983	0.0105702
AKT1	0.331636	0.00787908	0.506778	0.0225848
AKT2	0.278645	0.0167472	0.545181	0.0129188
ALDH5A1	0.196207	0.05047	-0.471386	0.0358962
ALPK1	0.162107	0.0784029	0.512802	0.020774
ANXA2	0.175454	0.0660297	0.450302	0.0463316
AP3B1	0.18041	0.0619385	0.465362	0.0386697
APBB1IP	0.301895	0.0120931	0.490211	0.0282161
APOBEC3B	0.152474	0.088722	0.490964	0.0279382
APPL1	0.19433	0.0517169	0.459338	0.0416066
ARHGAP45	0.19061	0.0542766	0.44729	0.0479949
ARHGDIA	0.253946	0.0234832	0.466115	0.0383142
ARHGEF1	0.222987	0.0355271	0.461597	0.0404857
ARHGEF18	0.239913	0.0283652	0.490964	0.0279382
ARHGEF6	0.203705	0.0457703	0.496989	0.0257924
ASCC2	0.129409	0.119262	-0.534639	0.0151544
ATF2	0.228972	0.0328189	-0.469127	0.0369175
ATG16L2	0.24758	0.0255908	0.466868	0.0379613
ATG4C	0.218671	0.0376101	0.500001	0.0247694
ATP11A	0.161851	0.0786616	0.454067	0.0443152
ATP5F1D	0.286743	0.0149646	-0.527109	0.0169339
ATP5S	0.279775	0.0164872	-0.551958	0.011628
ATP6V1C1	0.207985	0.0432786	0.44729	0.0479949
ATP6V1D	0.352247	0.00580381	0.60994	0.00429587
ATP6V1E1	0.302983	0.0119079	0.528615	0.0165652
ATP6V1H	0.276943	0.0171461	0.534639	0.0151544
ATPAF1	0.319561	0.00939218	-0.600904	0.00507852
AXIN1	0.113798	0.1458	0.473645	0.0348971
BANF1	0.278847	0.0167004	-0.487199	0.0293491
BCAS2	0.269523	0.0189911	-0.478916	0.03265
BCKDHB	0.279211	0.0166164	-0.478916	0.03265
BCL6	0.229362	0.0326496	0.573043	0.00826351
BCS1L	0.24173	0.0276835	-0.501507	0.0242701
BIN2	0.240703	0.0280669	0.51732	0.0194932
BOD1	0.24805	0.0254295	-0.473645	0.0348971
BRAF	0.369059	0.0044965	0.51732	0.0194932
BTN2A1	0.257241	0.0224573	0.518073	0.019286
C11orf58	0.18836	0.0558839	-0.485693	0.0299289
C12orf73	0.304978	0.0115752	-0.606175	0.00460888
C17orf49	0.252278	0.0240191	-0.480422	0.0320292
C17orf80	0.18787	0.0562396	-0.503766	0.023536
C19orf25	0.384464	0.00354115	-0.576808	0.00775633
C1RL	0.258306	0.0221346	-0.488705	0.0287782
CALU	0.335822	0.00740928	-0.469127	0.0369175
CAMKMT	0.190553	0.0543171	0.496236	0.0260532
CAPZA1	0.257259	0.0224518	0.480422	0.0320292
CCDC88A	0.519544	0.000336526	0.707832	0.000480213
CCDC90B	0.350307	0.00597524	-0.676959	0.00104431
CCR1	0.169608	0.0711941	0.444278	0.0497037
CD2AP	0.182844	0.0600199	-0.461597	0.0404857
CDC37L1	0.331508	0.00789394	-0.523344	0.0178843
CDK5RAP1	0.215031	0.0394566	-0.449549	0.0467432
CFLAR	0.194395	0.0516736	0.486446	0.0296379
CHID1	0.145544	0.0969677	-0.445784	0.0488436
CHMP6	0.187343	0.0566253	0.455573	0.0435278
CLIC2	0.217848	0.0380199	-0.46988	0.0365746
CLIP1	0.283099	0.0157436	0.497742	0.0255335
COPS2	0.172641	0.0684679	-0.472139	0.0355608
COPS9	0.169157	0.0716087	-0.526356	0.0171206
COQ8A	0.2714	0.0185076	-0.512802	0.020774
COQ9	0.229857	0.0324354	-0.498495	0.0252768
COTL1	0.164064	0.076456	0.444278	0.0497037
COX11	0.27862	0.0167529	-0.527109	0.0169339
COX19	0.271131	0.0185762	-0.471386	0.0358962
CRYBG1	0.181968	0.0607034	0.529368	0.0163833
CST3	0.384447	0.00354206	0.551958	0.011628
CTSH	0.158963	0.0816338	0.503013	0.0237787
CYB5B	0.282394	0.0158986	-0.55723	0.010698
CYBA	0.216224	0.038842	0.487952	0.0290626
DAGLB	0.238043	0.0290838	0.513555	0.020556
DAPK1	0.221675	0.0361482	-0.453314	0.044713
DBT	0.22184	0.0360698	-0.490211	0.0282161
DCUN1D4	0.263736	0.0205568	-0.483434	0.0308154
DCUN1D5	0.187194	0.0567343	-0.453314	0.044713
DDX56	0.225441	0.034392	-0.501507	0.0242701
DECR1	0.237561	0.0292718	-0.506778	0.0225848
DESI2	0.232782	0.0311982	-0.54744	0.0124763
DGKG	0.226652	0.0338447	0.604669	0.00473924
DGLUCY	0.166585	0.0740183	-0.540663	0.0138418
DIABLO	0.240913	0.0279882	-0.458585	0.0419855
DIAPH2	0.320175	0.00930913	0.588103	0.00638526
DLAT	0.175548	0.0659495	-0.451055	0.0459228
DNAJC13	0.236792	0.0295737	0.473645	0.0348971
DNAL1	0.0722024	0.251988	-0.463103	0.0397516
DOCK5	0.121974	0.13122	0.448043	0.0475749
DPP8	0.341257	0.00683777	0.50979	0.0216644
DPY30	0.373707	0.00418598	-0.549699	0.0120461
DUSP23	0.186741	0.0570686	0.515061	0.0201255
DYSF	0.363031	0.0049305	0.63479	0.00264042
ECHS1	0.26735	0.0195655	-0.625001	0.00321394
EDC4	0.157241	0.0834579	0.485693	0.0299289
EFHD2	0.29239	0.0138277	0.548946	0.0121881
EI24	0.349646	0.00603465	-0.64232	0.0022597
ENPP4	0.203959	0.0456187	-0.466868	0.0379613
EPPK1	0.193056	0.0525803	0.527862	0.0167487
ERMP1	0.230539	0.0321428	-0.448796	0.0471576
ERVK3-1	0.300571	0.012322	-0.550452	0.0119054
ETFDH	0.162641	0.0778673	-0.464609	0.0390278
EVI5L	0.143944	0.0989769	0.469127	0.0369175
EXTL2	0.158385	0.0822421	-0.46988	0.0365746
FAAP100	0.304951	0.0115798	0.606928	0.00454481
FAHD2A	0.182768	0.0600795	-0.505272	0.0230565
FAM107B	0.183521	0.0594967	0.511296	0.0212155
FAM219A	0.291376	0.0140257	-0.60994	0.00429587
FAM3A	0.240769	0.0280423	-0.694278	0.000683172
FAM3C	0.246291	0.0260388	-0.549699	0.0120461
FAM49B	0.268824	0.0191739	0.506025	0.0228197
FAM98A	0.207483	0.0435643	-0.536145	0.0148173
FANCB	0.190517	0.0543425	0.512802	0.020774
FARSB	0.190974	0.0540212	-0.472139	0.0355608
FBXO46	0.327295	0.00839507	-0.588856	0.00630144
FCAR	0.214127	0.0399285	0.478916	0.03265
FCF1	0.157726	0.0829403	-0.496236	0.0260532
FCGR1A	0.172373	0.0687047	0.445031	0.0492722
FES	0.250094	0.0247381	0.551205	0.011766
FGFR1OP	0.231193	0.0318645	0.461597	0.0404857
FH	0.189059	0.0553796	-0.488705	0.0287782
FLAD1	0.269838	0.018909	-0.480422	0.0320292
FOSL2	0.175717	0.0658058	0.466868	0.0379613
FOXRED1	0.234577	0.0304607	-0.544428	0.0130691
FYCO1	0.21143	0.0413675	0.509037	0.0218916
GALNT1	0.17454	0.0668121	-0.45482	0.0439201
GAPDH	0.382172	0.00367038	0.504519	0.0232953
GAS7	0.356208	0.00546786	0.592621	0.00589578
GCSH	0.268946	0.0191421	-0.500001	0.0247694
GDAP1	0.280078	0.016418	-0.550452	0.0119054
GLS	0.21028	0.0419966	-0.449549	0.0467432
GMIP	0.252022	0.0241025	0.540663	0.0138418
GOLPH3L	0.257995	0.0222286	-0.490211	0.0282161
GON7	0.288477	0.0146066	-0.457079	0.0427513
GPATCH3	0.277742	0.0169578	0.604669	0.00473924
GPBP1L1	0.234992	0.0302928	-0.466868	0.0379613
GPR180	0.232313	0.0313933	-0.489458	0.028496
GRPEL2	0.277662	0.0169766	-0.576055	0.00785567
GSN	0.155906	0.0849004	0.493223	0.0271177
GTPBP6	0.334493	0.00755559	-0.569278	0.00879743
HACD2	0.227566	0.0334372	-0.474398	0.0345689
HDAC4	0.210376	0.0419437	0.525603	0.017309
HDHD5	0.279684	0.0165079	0.468374	0.0372629
HEATR1	0.201666	0.0470052	-0.472892	0.0352277
HK2	0.106304	0.160645	0.482681	0.0311154
HMBS	0.0894108	0.200306	0.460091	0.0412303
HMCES	0.203673	0.0457894	-0.449549	0.0467432
HPS3	0.216213	0.0388474	0.504519	0.0232953
HPS5	0.201828	0.0469061	0.464609	0.0390278
HSDL2	0.425329	0.00183178	-0.612953	0.00405831
HSPA4L	0.220115	0.0369008	-0.548946	0.0121881
HSPE1	0.249062	0.0250851	-0.44729	0.0479949
IER2	0.140371	0.103616	-0.454067	0.0443152
IGHD	0.122101	0.131005	0.473645	0.0348971
IL17RA	0.288548	0.014592	0.495482	0.0263162
IMPA2	0.285322	0.015264	0.531627	0.0158472
IMPDH1	0.187899	0.0562183	0.520332	0.0186749
INPP5D	0.264931	0.0202238	0.615965	0.00383173
INTS5	0.380146	0.00378819	-0.625754	0.00316644
IPMK	0.358822	0.00525593	0.536145	0.0148173
ISCA2	0.259096	0.0218984	-0.537651	0.0144862
ISCU	0.265285	0.0201261	-0.479669	0.0323384
IVNS1ABP	0.217585	0.0381521	0.53238	0.0156717
KANK2	0.241263	0.0278571	-0.507531	0.0223519
KIF3A	0.122762	0.129896	0.456326	0.0431382
KLF16	0.20215	0.046709	0.569278	0.00879743
KLF4	0.159207	0.0813785	0.446537	0.0484178
KMT2A	0.268346	0.0193002	-0.45482	0.0439201
KMT5C	0.230151	0.0323092	0.507531	0.0223519
KPNA3	0.219011	0.0374419	-0.506778	0.0225848
LAS1L	0.184415	0.0588127	-0.490964	0.0279382
LCP1	0.215592	0.0391665	0.522591	0.0180794
LDAH	0.0841125	0.214837	-0.496236	0.0260532
LEMD3	0.251118	0.0243987	-0.503013	0.0237787
LIAS	0.279222	0.0166139	-0.500001	0.0247694
LIMK1	0.28255	0.0158642	0.536145	0.0148173
LPCAT4	0.342293	0.00673357	-0.526356	0.0171206
LPIN2	0.225147	0.0345263	0.456326	0.0431382
LRP10	0.362234	0.00499068	0.615212	0.00388736
LYRM7	0.320988	0.00920033	-0.55723	0.010698
LYST	0.28428	0.015487	0.531627	0.0158472
MAIP1	0.172859	0.0682758	-0.45482	0.0439201
MAP2K3	0.289378	0.0144236	0.591115	0.00605539
MAP2K4	0.247439	0.0256397	0.530874	0.0160243
MAP3K2	0.175523	0.065971	0.445784	0.0488436
MARCH9	0.222779	0.0356247	-0.496989	0.0257924
MCCC1	0.162816	0.0776923	-0.476657	0.0335988
MCCC2	0.157607	0.0830673	-0.445784	0.0488436
MCEE	0.314759	0.0100651	-0.490211	0.0282161
ME3	0.265136	0.0201673	-0.548193	0.0123315
MED7	0.178844	0.0632036	-0.460091	0.0412303
MED8	0.289655	0.0143679	-0.466868	0.0379613
MEIS1	0.301294	0.0121964	-0.62726	0.00307317
METTL18	0.408067	0.00243146	0.618977	0.00361573
MICAL3	0.122459	0.130403	-0.445784	0.0488436
MNDA	0.2854	0.0152474	0.585844	0.00664222
MRPL17	0.213168	0.0404348	-0.460844	0.0408567
MRPL23	0.204788	0.0451272	-0.527109	0.0169339
MRPL35	0.206499	0.0441289	-0.493976	0.0268484
MRPL39	0.323132	0.0089189	-0.521838	0.0182762
MRPL40	0.151897	0.0893806	-0.481928	0.0314177
MRPL43	0.2427	0.0273255	-0.450302	0.0463316
MRPL44	0.181651	0.0609529	-0.450302	0.0463316
MRPL46	0.246205	0.0260689	-0.445784	0.0488436
MRPL49	0.31468	0.0100765	-0.472139	0.0355608
MRPL50	0.333434	0.00767406	-0.548193	0.0123315
MRPL53	0.305896	0.0114251	-0.448043	0.0475749
MSN	0.351261	0.00589035	0.637049	0.00252098
MT-ND1	0.222657	0.0356824	-0.454067	0.0443152
MT-ND5	0.247411	0.0256491	-0.481175	0.0317223
MTCH2	0.214153	0.0399144	-0.46988	0.0365746
MTO1	0.252044	0.0240952	-0.516567	0.0197022
MTR	0.071733	0.253595	-0.500001	0.0247694
MUT	0.209866	0.0422253	-0.456326	0.0431382
MYBBP1A	0.14278	0.100465	-0.487952	0.0290626
MYO1F	0.247044	0.0257763	0.507531	0.0223519
MYO5C	0.24823	0.0253679	-0.522591	0.0180794
NAA35	0.208534	0.0429686	-0.596386	0.00551184
NATD1	0.196391	0.0503493	0.463856	0.0393884
NCBP2-AS2	0.214881	0.0395344	-0.57229	0.00836812
NDC1	0.236808	0.0295677	-0.490964	0.0279382
NDUFA2	0.27376	0.017916	-0.450302	0.0463316
NDUFAF4	0.289184	0.0144628	-0.497742	0.0255335
NDUFAF5	0.228632	0.0329672	-0.543675	0.0132208
NDUFV2	0.327622	0.00835521	-0.568525	0.00890751
NEK4	0.407724	0.00244502	0.571537	0.00847381
NFIX	0.299602	0.0124921	-0.518826	0.0190805
NFKB1	0.444445	0.00132686	0.658886	0.0015809
NFS1	0.244314	0.02674	-0.496236	0.0260532
NGRN	0.279304	0.0165951	-0.448796	0.0471576
NISCH	0.428963	0.00172411	0.595633	0.00558694
NOA1	0.281027	0.0162033	-0.45482	0.0439201
NOL6	0.198056	0.0492701	-0.501507	0.0242701
NOVA2	0.18398	0.0591451	0.458585	0.0419855
NSUN4	0.230671	0.0320864	-0.445031	0.0492722
NT5C3B	0.129842	0.118601	0.475904	0.0339197
NUDT16	0.215062	0.0394406	0.555724	0.0109573
NUFIP1	0.204514	0.045289	-0.578314	0.00756072
NUP107	0.290805	0.0141384	-0.555724	0.0109573
NUP133	0.334533	0.00755121	-0.574549	0.00805748
NUP205	0.232195	0.0314429	-0.460844	0.0408567
NUP37	0.26449	0.0203461	-0.466868	0.0379613
NUP58	0.458739	0.00103582	-0.662651	0.0014533
NUP85	0.263037	0.0207537	-0.530874	0.0160243
NUP93	0.247518	0.0256124	-0.507531	0.0223519
NUP98	0.233633	0.0308466	-0.515061	0.0201255
OGFR	0.234467	0.0305055	0.531627	0.0158472
OPA3	0.285759	0.0151714	-0.535392	0.0149851
OSBPL8	0.19172	0.0535004	0.465362	0.0386697
OXA1L	0.223623	0.0352296	-0.514308	0.0203398
OXLD1	0.253154	0.0237362	-0.54744	0.0124763
OXSM	0.194593	0.0515404	-0.555724	0.0109573
PARS2	0.177441	0.0643588	-0.466115	0.0383142
PCBP2	0.163747	0.0767686	-0.482681	0.0311154
PDHB	0.189128	0.0553303	-0.521838	0.0182762
PDK1	0.286323	0.0150524	-0.452561	0.0451135
PDK2	0.244895	0.0265321	-0.459338	0.0416066
PDPR	0.137152	0.107982	-0.460844	0.0408567
PDXK	0.276437	0.0172664	0.524097	0.0176909
PES1	0.163159	0.0773504	-0.460844	0.0408567
PGRMC1	0.31483	0.0100547	-0.555724	0.0109573
PHACTR2	0.247166	0.0257341	0.489458	0.028496
PHKG2	0.211398	0.0413853	0.473645	0.0348971
PIGN	0.182107	0.0605946	-0.488705	0.0287782
PIK3R4	0.240613	0.0281006	0.533133	0.0154977
PITPNM1	0.247824	0.025507	0.465362	0.0386697
PKM	0.34741	0.00623981	0.603163	0.00487264
PKN3	0.146733	0.0955006	-0.498495	0.0252768
PLD4	0.325985	0.00855683	0.592621	0.00589578
PLEKHF2	0.0635108	0.283769	0.453314	0.044713
PLP2	0.310136	0.0107545	0.583585	0.00690759
PNISR	0.20355	0.0458631	-0.537651	0.0144862
PNP	0.317512	0.00967406	0.585844	0.00664222
PNPT1	0.273076	0.0180858	-0.486446	0.0296379
POLL	0.366368	0.0046857	0.648344	0.00198917
POLR1D	0.257403	0.0224079	-0.486446	0.0296379
POLR2D	0.267426	0.019545	-0.473645	0.0348971
POMGNT1	0.325927	0.00856405	-0.519579	0.0188769
PPA2	0.193222	0.0524671	-0.50226	0.0240234
PPM1B	0.332234	0.0078104	0.484187	0.0305176
PPME1	0.181477	0.0610905	-0.457832	0.0423671
PRAM1	0.26954	0.0189865	0.507531	0.0223519
PRICKLE3	0.169944	0.0708872	0.658133	0.00160751
PRKAR2B	0.215024	0.0394601	0.537651	0.0144862
PRKCD	0.334234	0.00758444	0.542169	0.0135284
PRMT1	0.102722	0.168294	-0.520332	0.0186749
PSMB3	0.226635	0.0338521	0.446537	0.0484178
PSPC1	0.290407	0.0142174	-0.595633	0.00558694
PTPN9	0.17894	0.0631253	0.451055	0.0459228
PTPRE	0.145774	0.0966814	0.455573	0.0435278
PUS1	0.24203	0.0275721	-0.474398	0.0345689
PYCR2	0.206675	0.0440273	-0.448043	0.0475749
QSOX2	0.256512	0.0226806	-0.497742	0.0255335
RAB27A	0.27356	0.0179655	0.53238	0.0156717
RAB2A	0.199991	0.048043	0.457079	0.0427513
RAB32	0.226494	0.0339158	0.490964	0.0279382
RAB5B	0.273753	0.0179178	0.512802	0.020774
RAB7A	0.14849	0.0933733	0.469127	0.0369175
RABGGTA	0.413554	0.00222389	0.556477	0.010827
RASSF2	0.412423	0.00226532	0.659639	0.00155465
RBM27	0.281567	0.0160824	-0.478916	0.03265
RCN2	0.348818	0.00610994	-0.585844	0.00664222
RCSD1	0.0803373	0.225901	0.457832	0.0423671
REL	0.470617	0.000839402	0.634037	0.00268127
REPS1	0.297243	0.0129151	-0.57229	0.00836812
REXO2	0.218354	0.0377676	-0.562501	0.00982923
REXO4	0.144546	0.098216	-0.472892	0.0352277
RFTN1	0.220011	0.0369513	-0.460091	0.0412303
RILPL2	0.124008	0.127831	0.509037	0.0218916
RLIM	0.159494	0.0810792	0.509037	0.0218916
RMDN3	0.274437	0.0177497	-0.520332	0.0186749
RMND5A	0.331996	0.00783762	-0.578314	0.00756072
RPL35	0.18729	0.0566638	0.458585	0.0419855
RPL7L1	0.248268	0.0253548	-0.51732	0.0194932
RPLP1	0.165568	0.0749919	-0.491717	0.0276626
RPP14	0.300919	0.0122614	-0.520332	0.0186749
RPS28	0.160954	0.0795725	-0.460091	0.0412303
RPS5	0.101482	0.17103	-0.53991	0.0140007
RPS6KA3	0.148322	0.0935746	0.476657	0.0335988
RUFY3	0.233732	0.030806	0.510543	0.021439
SBDS	0.121029	0.132825	-0.463103	0.0397516
SCD	0.286605	0.0149933	-0.558736	0.0104436
SELENOP	0.264056	0.020467	-0.536898	0.014651
SEPHS1	0.125085	0.126074	-0.486446	0.0296379
SERPINB8	0.291934	0.0139164	0.54744	0.0124763
SF3B4	0.263623	0.0205885	-0.570784	0.00858058
SF3B6	0.220363	0.0367801	-0.539157	0.014161
SH3BGRL2	0.21607	0.0389209	-0.499248	0.0250221
SH3BP5L	0.228542	0.0330068	0.485693	0.0299289
SH3GLB2	0.254965	0.0231613	0.527109	0.0169339
SHMT1	0.160334	0.0802087	0.457832	0.0423671
SIGLEC9	0.196932	0.0499963	0.44729	0.0479949
SIPA1L3	0.202187	0.0466868	0.458585	0.0419855
SIRPB1	0.174843	0.0665517	0.453314	0.044713
SIRPB2	0.210449	0.0419035	0.460844	0.0408567
SKAP2	0.24304	0.0272011	0.511296	0.0212155
SKIL	0.0747149	0.243583	0.451055	0.0459228
SLC12A9	0.199808	0.0481578	0.44729	0.0479949
SLC25A26	0.242476	0.0274077	-0.461597	0.0404857
SLC25A32	0.324758	0.00871079	-0.513555	0.020556
SLC25A36	0.278041	0.0168877	-0.500754	0.0245187
SLC25A4	0.380349	0.00377624	-0.626507	0.00311952
SLC25A46	0.201275	0.0472456	-0.537651	0.0144862
SLC31A1	0.262771	0.0208291	0.548946	0.0121881
SLC37A4	0.203831	0.0456951	-0.472892	0.0352277
SMAP1	0.257957	0.0222399	0.560242	0.0101942
SMIM12	0.234197	0.0306156	-0.446537	0.0484178
SMIM8	0.191916	0.0533648	-0.44729	0.0479949
SMPD4	0.316151	0.00986554	-0.521085	0.0184747
SMURF2	0.239523	0.0285139	0.469127	0.0369175
SNX17	0.19178	0.0534589	0.544428	0.0130691
SNX18	0.128741	0.12029	0.503013	0.0237787
SNX27	0.26631	0.0198459	0.555724	0.0109573
SNX3	0.294159	0.0134884	0.614459	0.00394367
SOX11	0.241912	0.027616	-0.563254	0.00970994
SPATA2L	0.180994	0.0614727	0.495482	0.0263162
SPI1	0.268872	0.0191615	0.474398	0.0345689
SPOP	0.271142	0.0185733	-0.530121	0.016203
SPOUT1	0.250112	0.024732	-0.523344	0.0178843
SSH1	0.255575	0.0229707	0.481928	0.0314177
STK38	0.22434	0.0348969	0.463856	0.0393884
SUMO1	0.0202047	0.549972	-0.445784	0.0488436
SYTL3	0.336606	0.00732431	0.645332	0.00212083
TAB2	0.0100813	0.673621	0.445784	0.0488436
TACO1	0.504181	0.000452379	-0.692019	0.000723212
TAF12	0.208802	0.042818	-0.567772	0.00901872
TARS2	0.311152	0.0105994	-0.491717	0.0276626
TBC1D2	0.259842	0.0216771	0.534639	0.0151544
TBC1D22A	0.31648	0.00981895	0.576055	0.00785567
TBC1D24	0.239095	0.0286777	0.536145	0.0148173
TBC1D9B	0.217209	0.0383416	0.478916	0.03265
TBL3	0.210324	0.0419724	-0.467621	0.0376108
TCIRG1	0.283396	0.0156787	0.562501	0.00982923
TECPR2	0.333798	0.00763312	0.618224	0.00366876
TET2	0.394607	0.00301747	0.711597	0.00043393
TFB1M	0.234428	0.0305215	-0.475151	0.0342431
THEM6	0.373507	0.00419897	-0.601657	0.00500911
TKT	0.385842	0.00346541	0.589609	0.00621852
TLR1	0.147478	0.0945928	0.473645	0.0348971
TMED2	0.230147	0.0323107	-0.46235	0.0401173
TMEM126A	0.24858	0.0252486	-0.497742	0.0255335
TMEM199	0.191478	0.0536689	0.515814	0.0199129
TMEM201	0.213496	0.0402605	-0.487199	0.0293491
TMEM223	0.243012	0.0272116	-0.479669	0.0323384
TMEM97	0.183615	0.059425	-0.513555	0.020556
TNFAIP8	0.422444	0.00192153	0.733435	0.00023345
TNFSF10	0.329408	0.00814013	0.568525	0.00890751
TNIP1	0.318367	0.00955548	0.561748	0.0099497
TNIP2	0.133935	0.112531	0.460844	0.0408567
TOMM22	0.306103	0.0113914	-0.468374	0.0372629
TOMM70	0.180656	0.0617414	-0.536145	0.0148173
TRAPPC2L	0.310084	0.0107625	0.542169	0.0135284
TRAPPC8	0.2909	0.0141196	0.496236	0.0260532
TRAPPC9	0.0932727	0.190392	0.446537	0.0484178
TRIM47	0.148601	0.0932402	0.464609	0.0390278
TRIO	0.295887	0.0131644	0.50226	0.0240234
TRMT10C	0.226686	0.0338296	-0.463103	0.0397516
TRMT112	0.255996	0.0228397	-0.467621	0.0376108
TSC2	0.254089	0.0234377	0.444278	0.0497037
TTC17	0.202447	0.0465281	-0.484187	0.0305176
TUBB	0.245812	0.0262072	0.449549	0.0467432
TXNL4A	0.135012	0.110988	-0.445784	0.0488436
TYW3	0.116544	0.140724	-0.487952	0.0290626
UAP1L1	0.197859	0.0493961	0.478916	0.03265
URB1	0.224698	0.034732	-0.491717	0.0276626
URB2	0.247975	0.025455	-0.486446	0.0296379
USP20	0.279297	0.0165968	-0.513555	0.020556
USP6NL	0.211223	0.0414806	-0.486446	0.0296379
UTP6	0.192794	0.0527595	-0.513555	0.020556
UVRAG	0.204127	0.0455188	0.518073	0.019286
UVSSA	0.167316	0.073325	0.518826	0.0190805
UXS1	0.441533	0.00139453	-0.628766	0.00298221
VDAC1	0.191499	0.0536541	-0.46988	0.0365746
VDAC2	0.206317	0.0442338	-0.488705	0.0287782
VNN2	0.279567	0.0165347	0.524097	0.0176909
VPS13A	0.0955148	0.184881	-0.463103	0.0397516
VPS26A	0.418898	0.00203733	0.554971	0.0110889
VPS29	0.331963	0.00784148	0.522591	0.0180794
VPS36	0.188986	0.0554324	0.504519	0.0232953
WDR74	0.190968	0.054025	-0.456326	0.0431382
WDR83	0.220571	0.0366794	-0.475904	0.0339197
WWP2	0.303331	0.0118492	0.570031	0.00868845
YARS2	0.259491	0.021781	-0.483434	0.0308154
YWHAB	0.296537	0.0130443	0.545934	0.0127699
ZC3H18	0.176791	0.0649011	-0.487952	0.0290626
ZCCHC6	0.228451	0.0330467	0.519579	0.0188769
ZDHHC20	0.181645	0.0609578	0.456326	0.0431382
ZDHHC7	0.288986	0.014503	0.600151	0.00514873
ZHX1	0.203021	0.0461811	-0.46988	0.0365746
ZNF326	0.232908	0.0311459	-0.503013	0.0237787
ZNF516	0.43378	0.00159028	0.629519	0.00293757
ZNF696	0.150133	0.0914264	-0.533886	0.0153253

## Sheet: Supplementary Data 5
Gene	R_squared	P_value	Spearman	Spearman_p_value
A2ML1-AS2	0.217408	0.038241	-0.450228	0.0463717
AADACL2-AS1	0.116625	0.140578	0.546814	0.0125978
ABCB5	0.268322	0.0193066	0.498945	0.0251242
ABCC6	0.286731	0.0149671	0.528615	0.0165652
ABCC6P1	0.269047	0.0191154	0.493576	0.0269912
ABCC8	0.15027	0.091266	-0.518883	0.0190651
AC002044.3	0.265578	0.0200457	-0.504852	0.0231892
AC003070.1	0.291446	0.014012	0.574653	0.00804334
AC003071.1	0.170669	0.0702287	0.449472	0.0467853
AC004702.1	0.213386	0.040319	0.4624	0.0400928
AC004805.1	0.255008	0.0231479	0.479135	0.0325591
AC004980.2	0.296383	0.0130726	0.506778	0.0225848
AC004988.1	0.0425954	0.382657	0.467358	0.0377329
AC005086.3	0.0750608	0.242451	0.448043	0.0475749
AC005099.1	0.0956998	0.184434	0.472686	0.0353184
AC005280.1	4.27728e-05	0.978169	0.444621	0.0495064
AC005307.1	0.353089	0.00573084	0.509487	0.0217557
AC005379.1	0.256232	0.022767	0.479135	0.0325591
AC005546.1	0.406164	0.00250747	-0.582079	0.00708929
AC005747.1	0.318312	0.00956306	0.623495	0.00331073
AC005786.4	0.200752	0.047569	-0.445892	0.0487821
AC005841.1	0.106008	0.161262	0.454272	0.0442074
AC006064.4	0.329883	0.00808387	0.601657	0.00500911
AC006116.5	0.207689	0.0434468	-0.450228	0.0463717
AC006205.1	0.188737	0.055611	-0.450228	0.0463717
AC006270.2	0.177484	0.0643233	0.459382	0.0415846
AC006517.6	0.104189	0.165116	0.554208	0.0112234
AC006518.1	0.133007	0.113879	-0.477681	0.0331663
AC006942.1	0.141471	0.102165	0.470094	0.0364776
AC006960.2	0.15328	0.0878099	0.51022	0.0215354
AC007384.1	0.206783	0.0439653	0.466115	0.0383142
AC007599.2	0.207372	0.0436271	0.44721	0.0480397
AC007688.3	0.255008	0.0231479	0.479135	0.0325591
AC007750.1	0.178854	0.0631959	-0.473354	0.0350247
AC007787.2	0.134905	0.11114	-0.481146	0.0317341
AC007879.3	0.327978	0.00831189	-0.56605	0.00927726
AC007879.4	0.247413	0.0256486	-0.522188	0.0181844
AC007919.1	0.259062	0.0219083	0.495484	0.0263158
AC008055.2	0.255008	0.0231479	0.479135	0.0325591
AC008397.2	0.186192	0.0574756	-0.45524	0.0437007
AC008440.1	0.10269	0.168364	-0.463434	0.0395916
AC008738.1	0.298322	0.01272	0.560825	0.0100989
AC008764.1	0.221172	0.0363892	-0.487016	0.0294191
AC008985.1	0.143741	0.099235	0.522188	0.0181844
AC009090.2	0.324315	0.00876705	0.634917	0.0026336
AC009102.1	0.226847	0.0337572	0.444447	0.0496065
AC009145.2	0.192084	0.0532485	-0.45009	0.046447
AC009152.1	0.112852	0.147593	0.583585	0.00690759
AC009229.2	0.245915	0.0261709	0.467556	0.0376408
AC009318.1	0.236479	0.0296977	-0.481928	0.0314177
AC009318.4	0.258372	0.022115	-0.548571	0.0122594
AC009682.1	0.323244	0.00890444	0.520328	0.018676
AC009716.2	0.227648	0.0334007	0.505272	0.0230565
AC010325.1	0.178015	0.0638836	-0.463856	0.0393884
AC010327.7	0.196619	0.0502	-0.491704	0.0276673
AC010328.3	0.195469	0.0509565	-0.446474	0.0484532
AC010333.2	0.255008	0.0231479	0.479135	0.0325591
AC010335.1	0.20638	0.0441972	0.449387	0.0468319
AC010342.1	0.241435	0.027793	0.48211	0.0313447
AC010422.3	0.235341	0.0301523	-0.499734	0.0248584
AC010463.3	0.0440169	0.374654	0.476951	0.0334743
AC010469.1	0.186206	0.0574651	0.480661	0.0319318
AC010480.1	0.0588301	0.302842	-0.488704	0.0287788
AC010522.1	0.197183	0.0498331	-0.470058	0.036494
AC010536.3	0.205809	0.044529	-0.467178	0.0378168
AC010643.1	0.226182	0.034056	-0.533722	0.0153627
AC010677.1	0.0188758	0.563527	0.472103	0.0355768
AC011242.1	0.318523	0.00953393	0.538093	0.0143903
AC011405.1	0.103685	0.1662	0.450873	0.0460213
AC011451.3	0.203528	0.0458762	-0.487004	0.0294238
AC011468.4	0.164945	0.0755957	-0.447576	0.047835
AC011471.3	0.0763868	0.238167	0.4751	0.0342651
AC011503.4	0.166481	0.0741166	-0.445753	0.0488608
AC012464.1	0.325036	0.00867569	-0.548713	0.0122325
AC012464.2	0.134002	0.112436	0.455573	0.0435278
AC013356.1	0.177216	0.0645457	0.446085	0.0486729
AC015727.1	0.144224	0.0986225	-0.542366	0.013488
AC015813.1	0.329321	0.00815057	-0.579067	0.00746444
AC015871.1	0.146669	0.0955782	0.454232	0.0442282
AC015909.2	0.420017	0.00200013	0.603198	0.00486957
AC016546.1	0.197284	0.0497674	0.458154	0.0422035
AC016722.2	0.20638	0.0441972	0.449387	0.0468319
AC016747.3	0.260713	0.0214216	-0.528225	0.01666
AC016813.2	0.226847	0.0337572	0.444447	0.0496065
AC016999.1	0.197394	0.0496961	0.483843	0.0306533
AC017101.1	0.168454	0.0722596	-0.518883	0.0190651
AC017104.5	0.132633	0.114427	-0.457079	0.0427513
AC018521.4	0.270068	0.0188495	0.497839	0.0255003
AC018529.3	0.2628	0.020821	0.54744	0.0124763
AC018552.1	0.269997	0.0188678	0.519181	0.0189843
AC018695.7	0.20002	0.0480249	0.501313	0.0243337
AC018695.8	0.35882	0.00525609	0.71485	0.000397053
AC019117.2	0.135637	0.110101	0.481105	0.0317509
AC019226.1	0.319884	0.00934838	-0.629519	0.00293757
AC019294.1	0.275788	0.0174218	0.543955	0.0131643
AC020550.2	0.0620611	0.289518	0.560144	0.0102103
AC020663.5	0.238967	0.0287267	-0.534799	0.0151183
AC020934.2	0.272956	0.0181156	0.466401	0.0381799
AC021087.2	0.138552	0.106062	0.467621	0.0376108
AC021713.1	0.267394	0.0195536	0.522951	0.0179859
AC021945.1	0.312758	0.0103583	-0.528437	0.0166084
AC022022.1	0.340804	0.00688381	0.520328	0.018676
AC022079.2	0.169688	0.0711207	0.497555	0.0255975
AC022137.3	0.325778	0.00858257	-0.542922	0.0133739
AC022968.1	0.271278	0.0185386	0.448043	0.0475749
AC023512.1	0.218227	0.0378309	0.607483	0.00449809
AC023538.1	0.197403	0.0496907	0.532475	0.0156497
AC023813.1	0.250162	0.0247155	0.451674	0.0455889
AC024067.1	0.266504	0.0197935	-0.559811	0.010265
AC024257.4	0.204001	0.0455936	-0.455132	0.0437571
AC024270.1	0.311289	0.0105785	0.536415	0.0147575
AC024451.1	0.372355	0.00427426	0.520328	0.018676
AC024581.1	0.259351	0.0218225	0.511163	0.0212548
AC024937.2	0.212486	0.0407985	0.53991	0.0140007
AC025031.1	0.217457	0.0382165	0.454232	0.0442282
AC025162.2	0.343838	0.00658084	0.515107	0.0201125
AC025262.3	0.346126	0.00636046	0.576968	0.00773539
AC025370.2	0.162027	0.0784839	0.457245	0.0426661
AC025857.2	0.175955	0.0656044	0.519579	0.0188769
AC026202.3	0.326432	0.00850133	0.510961	0.0213145
AC026410.3	0.239631	0.0284724	0.554217	0.0112217
AC026412.2	0.171973	0.0690592	0.503766	0.023536
AC026458.1	0.224225	0.0349503	-0.473354	0.0350247
AC026471.3	0.173534	0.0676843	0.525409	0.0173579
AC026700.1	0.207689	0.0434468	-0.450228	0.0463717
AC026904.1	0.186549	0.0572108	-0.46966	0.0366747
AC026954.3	0.226847	0.0337572	0.444447	0.0496065
AC027338.1	0.121533	0.131966	0.467383	0.0377211
AC037479.1	0.112311	0.148628	-0.471609	0.0357968
AC048344.1	0.255008	0.0231479	0.479135	0.0325591
AC062015.1	0.303565	0.01181	0.541801	0.0136046
AC062028.2	0.252314	0.0240073	0.461222	0.04067
AC063977.2	0.309417	0.0108656	0.567806	0.00901365
AC064847.1	0.168129	0.072562	0.494721	0.0265843
AC067904.3	0.227591	0.0334257	0.449387	0.0468319
AC068051.1	0.0893196	0.200547	-0.448852	0.0471264
AC068213.1	0.255008	0.0231479	0.479135	0.0325591
AC068580.1	0.231565	0.0317075	0.483434	0.0308154
AC068657.2	0.162027	0.0784839	0.457245	0.0426661
AC068700.1	0.267448	0.0195392	-0.533184	0.0154861
AC068831.8	0.197915	0.0493601	-0.570784	0.00858058
AC068896.3	0.252606	0.0239127	0.485693	0.0299289
AC069218.1	0.25377	0.0235393	0.494998	0.0264866
AC072062.1	0.127963	0.121498	0.475359	0.0341535
AC073140.2	0.138206	0.106533	-0.491175	0.0278609
AC073254.1	0.372355	0.00427426	0.520328	0.018676
AC073288.2	0.196432	0.0503226	0.554769	0.0111243
AC073896.3	0.267553	0.019511	-0.615978	0.00383075
AC074032.1	0.237839	0.029163	-0.448043	0.0475749
AC074044.1	0.256031	0.0228289	0.496236	0.0260532
AC078929.1	0.171354	0.0696116	-0.457866	0.0423496
AC078942.1	0.311597	0.0105321	0.456297	0.043153
AC079140.2	0.167208	0.0734275	-0.452561	0.0451135
AC079331.1	0.0726961	0.250311	0.510543	0.021439
AC079354.3	0.403865	0.00260217	0.619355	0.00358934
AC079384.2	0.281853	0.0160186	0.522412	0.0181259
AC079742.1	0.15749	0.0831919	0.49291	0.0272302
AC079907.1	0.155984	0.0848155	-0.444692	0.0494656
AC079949.1	0.022429	0.52856	0.482681	0.0311154
AC080075.1	0.0317842	0.452041	0.46564	0.0385382
AC083843.4	0.336865	0.00729638	0.46207	0.0402541
AC083855.1	0.241101	0.0279177	0.451674	0.0455889
AC084357.3	0.0904267	0.197645	-0.502684	0.0238854
AC084782.3	0.0317563	0.452243	0.520156	0.0187219
AC087289.5	0.117665	0.138707	0.484879	0.030246
AC087369.2	0.205181	0.044896	-0.473354	0.0350247
AC087392.2	0.226847	0.0337572	0.444447	0.0496065
AC087441.2	0.202984	0.0462031	0.468768	0.0370821
AC087612.1	0.226847	0.0337572	0.444447	0.0496065
AC087667.1	0.205181	0.044896	-0.473354	0.0350247
AC087854.1	0.223812	0.0351416	0.446537	0.0484178
AC087897.1	0.228049	0.0332236	0.548671	0.0122405
AC090015.1	0.0152622	0.603823	0.447012	0.0481503
AC090186.1	0.524235	0.000306927	0.728943	0.000266446
AC090241.3	0.0687694	0.264018	-0.449174	0.0469493
AC090409.2	0.205181	0.044896	-0.473354	0.0350247
AC090578.1	0.226847	0.0337573	0.444447	0.0496065
AC090826.3	0.226847	0.0337572	0.444447	0.0496065
AC090953.1	0.167621	0.0730383	-0.450228	0.0463717
AC091057.1	0.184866	0.0584708	-0.511296	0.0212155
AC092265.1	0.377626	0.00393961	0.59353	0.00580114
AC092490.1	0.105436	0.162464	0.451808	0.0455168
AC092645.1	0.216165	0.0388721	0.502103	0.0240746
AC092809.3	0.187765	0.056316	0.467556	0.0376408
AC092809.5	0.338067	0.00716811	-0.520935	0.0185143
AC092834.1	0.120543	0.133658	0.453475	0.0446274
AC092849.2	0.271631	0.0184488	0.517588	0.0194191
AC092941.1	0.217408	0.038241	-0.450228	0.0463717
AC093151.7	0.199518	0.0483402	0.466577	0.0380975
AC093323.1	0.191713	0.0535055	0.464609	0.0390278
AC093330.2	0.354749	0.00558942	0.586597	0.00655564
AC093484.4	0.192114	0.0532275	-0.445318	0.0491083
AC093620.1	0.169909	0.0709187	0.449932	0.0465331
AC093627.1	0.250959	0.0244509	0.44887	0.0471166
AC093627.7	0.188793	0.0555706	0.494008	0.0268373
AC093816.1	0.298464	0.0126945	0.596839	0.00546707
AC093838.2	0.210099	0.0420966	-0.617046	0.00375294
AC094103.1	0.282954	0.0157754	0.487952	0.0290626
AC096708.3	0.237871	0.0291506	-0.549898	0.0120088
AC097460.1	0.181823	0.060818	0.471075	0.0360357
AC097478.4	0.290517	0.0141955	0.525723	0.017279
AC097493.2	0.182195	0.0605259	0.480422	0.0320292
AC098614.3	0.271014	0.0186059	0.476657	0.0335988
AC099508.1	0.082902	0.218318	0.450859	0.0460286
AC099509.2	0.240141	0.0282788	-0.490387	0.0281511
AC099539.1	0.213286	0.0403717	-0.518883	0.0190651
AC099654.2	0.264659	0.0202993	0.480404	0.0320369
AC099681.1	0.169061	0.0716971	-0.653163	0.00179277
AC100832.1	0.287773	0.0147508	-0.527485	0.0168412
AC103858.3	0.110086	0.152966	0.481928	0.0314177
AC104129.1	0.142381	0.10098	0.533423	0.0154312
AC104135.1	0.278191	0.0168527	0.478114	0.0329845
AC104212.2	0.0198338	0.553695	0.456832	0.0428778
AC104390.1	0.109053	0.155023	-0.486846	0.0294845
AC104411.2	0.457354	0.00106125	0.68175	0.000931216
AC104667.2	0.218352	0.0377683	0.532475	0.0156497
AC104984.2	0.181895	0.0607607	-0.515249	0.0200722
AC105020.3	0.171286	0.0696729	0.445927	0.0487622
AC105250.1	0.272067	0.0183385	0.542169	0.0135284
AC105275.2	0.195351	0.0510349	0.468768	0.0370821
AC105760.1	0.290291	0.0142405	-0.498155	0.0253921
AC106782.1	0.122347	0.130592	0.587303	0.0064753
AC107421.1	0.233339	0.0309677	0.444447	0.0496065
AC108169.1	0.236444	0.0297115	-0.467478	0.0376771
AC108206.2	0.160023	0.0805299	-0.464147	0.0392486
AC108477.2	0.213286	0.0403717	-0.518883	0.0190651
AC108479.3	0.276617	0.0172235	0.512049	0.0209938
AC108693.1	0.208509	0.0429825	-0.455573	0.0435278
AC108718.1	0.302449	0.0119984	-0.566839	0.00915798
AC108727.1	0.212735	0.0406652	-0.49247	0.027389
AC108925.1	0.0191375	0.560809	-0.498332	0.025332
AC109449.1	0.190933	0.0540497	-0.445579	0.0489596
AC109635.3	0.122702	0.129997	-0.501788	0.0241778
AC110998.1	0.22352	0.0352775	-0.493329	0.0270796
AC111193.1	0.195351	0.0510349	0.468768	0.0370821
AC112187.1	0.147817	0.0941818	0.490553	0.0280897
AC112722.1	0.126893	0.123178	-0.494205	0.0267672
AC113367.1	0.150718	0.0907427	0.462227	0.0401773
AC113398.1	0.234366	0.0305467	0.488688	0.0287848
AC113418.1	0.249001	0.0251057	0.451674	0.0455889
AC114760.2	0.303452	0.011829	-0.497022	0.0257806
AC116158.1	0.18749	0.0565175	-0.51732	0.0194932
AC116353.2	0.327426	0.00837907	0.619893	0.00355204
AC116353.5	0.296248	0.0130974	0.478992	0.0326185
AC117409.1	0.198637	0.0488982	0.446561	0.0484039
AC117490.1	0.207689	0.0434468	-0.450228	0.0463717
AC118754.1	0.29716	0.0129302	0.527212	0.0169084
AC118758.3	0.19271	0.052817	0.446202	0.048607
AC121320.1	0.197764	0.0494578	-0.547998	0.0123689
AC121336.1	0.28994	0.0143106	-0.526909	0.0169832
AC123023.2	0.213286	0.0403717	-0.518883	0.0190651
AC124017.1	0.130489	0.117619	0.444447	0.0496065
AC124944.1	0.164601	0.0759306	0.570031	0.00868845
AC127035.1	0.418447	0.00205252	-0.696909	0.000638926
AC127455.1	0.148879	0.0929087	0.509818	0.0216558
AC127496.2	0.212393	0.0408479	0.449387	0.0468319
AC129803.1	0.130456	0.117669	0.501639	0.0242266
AC131009.1	0.16312	0.0773892	-0.535261	0.0150146
AC131568.1	0.255008	0.0231479	0.479135	0.0325591
AC132938.2	0.133004	0.113885	-0.48233	0.0312563
AC133555.3	0.141565	0.102042	0.543463	0.0132638
AC133919.1	0.284155	0.0155141	0.519181	0.0189843
AC133963.2	0.205181	0.044896	-0.473354	0.0350247
AC134682.1	0.123589	0.128523	0.483434	0.0308154
AC136624.1	0.334673	0.00753566	0.619523	0.00357767
AC137630.3	0.188853	0.0555279	-0.444278	0.0497037
AC138207.1	0.233339	0.0309677	0.444447	0.0496065
AC138393.1	0.2003	0.04785	-0.448043	0.0475749
AC138512.1	0.177375	0.0644134	0.444472	0.0495923
AC138932.4	0.222306	0.0358482	0.474398	0.0345689
AC139426.1	0.315217	0.00999899	0.459398	0.0415764
AC144522.1	0.18269	0.0601399	-0.484712	0.0303114
AC209007.1	0.0774635	0.234751	0.511312	0.0212106
AC233976.1	0.223316	0.035373	0.452489	0.045152
AC234772.2	0.160717	0.0798152	-0.474398	0.0345689
AC234778.1	0.128321	0.120939	0.552384	0.0115505
AC234917.2	0.256232	0.022767	0.479135	0.0325591
AC244157.2	0.255008	0.0231479	0.479135	0.0325591
AC244213.1	0.173057	0.0681011	-0.45444	0.0441189
AC244394.1	0.226846	0.0337576	0.502744	0.0238659
AC244452.3	0.255008	0.0231479	0.479135	0.0325591
AC244453.1	0.257131	0.0224908	0.517219	0.019521
AC246680.1	0.266626	0.0197602	0.502716	0.0238749
ACTBP2	0.284518	0.0154358	0.451808	0.0455168
AD000090.1	0.284113	0.0155231	0.566617	0.0091914
ADAMTS8	0.228966	0.0328215	-0.503562	0.0236014
ADAMTSL1	0.304733	0.0116156	-0.573038	0.00826421
ADAMTSL3	0.255215	0.0230828	-0.593471	0.00580729
ADAT3	0.180544	0.0618314	0.561748	0.0099497
ADCY1	0.202149	0.0467098	-0.451735	0.0455561
ADCY2	0.0830087	0.218008	-0.472693	0.0353154
ADCYAP1	0.0692473	0.262304	-0.501313	0.0243337
ADGRB3	0.132772	0.114223	-0.456832	0.0428778
ADGRL2	0.159859	0.0806995	-0.582956	0.00698298
ADM5	0.0788727	0.230364	-0.478916	0.03265
AF038458.3	0.224225	0.0349503	-0.473354	0.0350247
AF131215.7	0.0393669	0.40171	-0.469095	0.036932
AF201337.1	0.236326	0.0297586	0.557983	0.0105702
AF274853.1	0.160157	0.0803911	0.448043	0.0475749
AGAP2-AS1	0.00305229	0.817049	-0.457784	0.0423914
AIMP1	0.202498	0.0464972	-0.540663	0.0138418
AKNA	0.141024	0.102753	0.484187	0.0305176
AL021408.2	0.224684	0.0347387	-0.525506	0.0173335
AL021877.1	0.120543	0.133658	0.453475	0.0446274
AL022100.1	0.421579	0.00194923	0.667349	0.00130633
AL022341.1	0.364651	0.00481023	0.582832	0.00699796
AL023806.2	0.0975593	0.180005	-0.453475	0.0446274
AL023882.1	0.300838	0.0122754	0.520328	0.018676
AL024507.1	0.213286	0.0403717	-0.518883	0.0190651
AL034397.1	0.258424	0.0220991	0.450226	0.0463727
AL035404.1	0.267009	0.019657	0.511163	0.0212548
AL035419.1	0.224225	0.0349503	-0.473354	0.0350247
AL049552.2	0.00860523	0.697289	-0.46988	0.0365746
AL049651.1	0.233885	0.0307431	-0.480581	0.0319645
AL049872.1	0.189549	0.0550286	-0.519352	0.0189381
AL078582.2	0.278446	0.0167933	0.517219	0.019521
AL078622.1	0.106655	0.159915	0.516887	0.0196131
AL080250.1	0.261933	0.0210685	-0.518073	0.019286
AL109615.1	0.322701	0.0089749	0.532892	0.0155532
AL109811.2	0.349189	0.0060761	-0.520332	0.0186749
AL118506.1	0.174789	0.066598	0.609187	0.00435702
AL118511.2	0.255008	0.0231479	0.479135	0.0325591
AL121820.1	0.464379	0.000937888	0.711992	0.000429307
AL121894.2	0.201593	0.0470496	0.46003	0.0412606
AL121917.2	0.247196	0.0257236	-0.534471	0.0151924
AL121985.3	0.280079	0.0164177	0.5366	0.0147167
AL133338.2	0.285785	0.0151658	0.52549	0.0173375
AL133353.1	0.118309	0.137559	0.50445	0.0233172
AL133412.1	0.163155	0.0773548	0.578843	0.00749299
AL133477.1	0.190458	0.0543839	0.470633	0.0362342
AL136981.3	0.327751	0.00833942	0.579937	0.0073545
AL136982.5	0.259351	0.0218225	0.511163	0.0212548
AL138807.1	0.226847	0.0337572	0.444447	0.0496065
AL138878.2	0.233339	0.0309677	0.444447	0.0496065
AL139124.1	0.204063	0.0455569	-0.500983	0.0244428
AL139156.2	0.16065	0.0798838	0.458291	0.042134
AL139193.1	0.11307	0.147177	0.444447	0.0496065
AL139339.1	0.219093	0.0374012	0.490098	0.0282581
AL157700.1	0.21044	0.0419088	-0.513199	0.0206588
AL157831.3	0.195474	0.0509533	0.495787	0.0262096
AL158064.1	0.190308	0.0544897	0.444447	0.0496065
AL158211.2	0.277686	0.0169709	0.557122	0.0107162
AL160400.1	0.0882002	0.203529	0.541816	0.0136015
AL161626.1	0.0546892	0.321027	0.511296	0.0212155
AL161630.1	0.208679	0.0428868	-0.506255	0.0227476
AL161731.1	0.226847	0.0337572	0.444447	0.0496065
AL161909.1	0.156233	0.0845445	0.608434	0.00441889
AL162726.4	0.158039	0.0826077	-0.494407	0.0266955
AL353611.1	0.188629	0.0556895	0.481827	0.0314583
AL353803.3	0.273422	0.0179998	0.510143	0.0215584
AL354718.1	0.296206	0.0131053	0.555724	0.0109573
AL354920.1	0.438702	0.00146333	-0.594127	0.00573965
AL355075.1	0.202883	0.0462645	-0.446136	0.0486443
AL355310.3	0.132671	0.114372	0.501323	0.0243304
AL355377.4	0.193736	0.0521175	-0.465866	0.0384315
AL355480.4	0.207689	0.0434468	-0.450228	0.0463717
AL356000.1	0.255008	0.0231479	0.479135	0.0325591
AL356273.3	0.286104	0.0150985	0.557419	0.0106657
AL356432.2	0.398249	0.0028474	-0.605668	0.0046525
AL356806.1	0.178854	0.0631959	-0.473354	0.0350247
AL358072.1	0.125027	0.126169	0.461597	0.0404857
AL358075.1	0.276223	0.0173176	-0.526909	0.0169832
AL358813.1	0.0942686	0.187922	0.458585	0.0419855
AL359551.1	0.183821	0.0592666	0.479135	0.0325591
AL359555.4	0.212393	0.0408479	0.449387	0.0468319
AL359636.1	0.226847	0.0337572	0.444447	0.0496065
AL359715.2	0.0536223	0.325929	-0.531369	0.0159076
AL359762.1	0.298964	0.0126051	0.504519	0.0232953
AL359921.1	0.202207	0.0466742	-0.463047	0.0397788
AL360176.1	0.194907	0.0513304	-0.475105	0.0342629
AL365181.2	0.186647	0.0571378	-0.461631	0.0404691
AL365205.1	0.209439	0.0424619	-0.451055	0.0459228
AL365259.1	0.154998	0.0858954	-0.450228	0.0463717
AL390026.1	0.0563898	0.3134	0.500444	0.0246214
AL390195.2	0.231391	0.0317807	-0.448043	0.0475749
AL390195.3	0.232116	0.0314757	-0.46235	0.0401173
AL390719.2	0.202984	0.0462031	0.468768	0.0370821
AL390728.6	0.110535	0.152078	-0.467621	0.0376108
AL391095.2	0.269954	0.0188789	-0.47741	0.0332801
AL391121.1	0.15138	0.0899761	0.461597	0.0404857
AL391262.2	0.120949	0.132961	-0.457103	0.0427389
AL391646.1	0.403865	0.00260217	0.619355	0.00358934
AL391647.1	0.372355	0.00427426	0.520328	0.018676
AL442067.3	0.262202	0.0209915	0.461597	0.0404857
AL442663.4	0.22842	0.0330601	-0.494162	0.0267823
AL445307.1	0.226847	0.0337572	0.444447	0.0496065
AL445471.2	0.351716	0.00585033	0.614508	0.00393999
AL445648.1	0.205181	0.044896	-0.473354	0.0350247
AL449403.3	0.226847	0.0337572	0.444447	0.0496065
AL450344.1	0.240395	0.028183	-0.494205	0.0267672
AL451070.1	0.176144	0.0654445	-0.465866	0.0384315
AL512310.8	0.130939	0.116942	0.506215	0.0227602
AL512380.2	0.307602	0.0111507	-0.535261	0.0150146
AL512506.1	0.091852	0.193976	0.460844	0.0408567
AL512603.1	0.143792	0.0991697	0.518451	0.0191826
AL512604.4	0.175015	0.0664042	-0.480205	0.0321183
AL513128.1	0.218195	0.0378469	0.449387	0.0468319
AL513320.1	0.18727	0.056679	0.522629	0.0180695
AL513343.1	0.317553	0.00966826	0.454552	0.0440601
AL589765.7	0.28994	0.0143106	-0.526909	0.0169832
AL589935.2	0.303881	0.011757	0.527798	0.0167644
AL590004.2	0.177404	0.0643892	0.489739	0.0283913
AL590132.1	0.256116	0.0228028	0.48702	0.0294175
AL590399.6	0.217306	0.0382924	-0.444929	0.0493304
AL590483.1	0.226847	0.0337572	0.444447	0.0496065
AL590560.4	0.0739755	0.246023	-0.515061	0.0201255
AL590682.1	0.210877	0.0416688	0.468731	0.037099
AL592146.1	0.0822981	0.220078	-0.476023	0.0338689
AL592158.1	0.118631	0.13699	-0.599942	0.00516835
AL592182.2	0.150521	0.0909729	-0.504639	0.0232569
AL592293.2	0.247498	0.0256192	-0.498318	0.0253368
AL596087.3	0.205181	0.044896	-0.473354	0.0350247
AL627230.3	0.291838	0.013935	-0.511044	0.0212899
AL645939.2	0.416069	0.00213425	0.629439	0.00294225
AL671883.2	0.374299	0.00414789	0.614459	0.00394367
AL691452.1	0.226847	0.0337572	0.444447	0.0496065
AL713998.1	0.0225801	0.527158	-0.490517	0.0281029
AL772337.4	0.310827	0.0106487	0.502485	0.0239499
AL831711.1	0.233777	0.0307873	-0.570883	0.00856639
AL845552.1	0.0591491	0.301494	0.446139	0.0486425
ALDH8A1	0.279037	0.0166566	-0.469127	0.0369175
ALG1L5P	0.309854	0.010798	0.532475	0.0156497
AMMECR1-IT1	0.160345	0.0801982	-0.462586	0.0400023
ANKDD1B	0.28111	0.0161847	-0.496989	0.0257924
ANKRD10	0.193421	0.0523314	-0.478916	0.03265
ANKRD10-IT1	0.18122	0.0612937	-0.529368	0.0163833
ANKRD9	0.0953691	0.185233	0.512802	0.020774
AP000254.2	0.183428	0.0595685	-0.551205	0.011766
AP000317.2	0.213287	0.0403716	-0.518883	0.0190651
AP000356.2	0.295808	0.013179	0.462168	0.0402062
AP000471.1	0.476795	0.000751174	-0.630563	0.00287662
AP000477.2	0.15027	0.091266	-0.518883	0.0190651
AP000487.1	0.123268	0.129054	-0.501866	0.024152
AP000763.3	0.213176	0.0404305	-0.460091	0.0412303
AP000873.4	0.281603	0.0160744	-0.512802	0.020774
AP000919.3	0.226847	0.0337572	0.444447	0.0496065
AP000936.1	0.199814	0.0481543	0.534471	0.0151924
AP001148.1	0.0509847	0.338457	-0.488513	0.0288508
AP001627.1	0.191335	0.0537687	0.473613	0.0349112
AP002414.4	0.267498	0.0195258	0.473128	0.0351239
AP002755.1	0.277576	0.0169967	0.512179	0.0209555
AP002985.1	0.207974	0.0432848	-0.522411	0.0181263
AP003072.1	0.2507	0.0245365	-0.518883	0.0190651
AP003097.1	0.349693	0.00603038	0.50849	0.0220579
AP003721.1	0.24016	0.0282717	0.45181	0.0455157
AP005018.1	0.127058	0.122918	-0.526172	0.0171666
AP005059.2	0.119144	0.136088	0.467478	0.0376771
AP005263.1	0.176324	0.0652928	-0.468106	0.0373866
AP006333.2	0.288489	0.014604	-0.665823	0.00135264
AP2A1	0.274221	0.0178026	0.545181	0.0129188
APOB	0.223676	0.0352047	-0.502684	0.0238854
APOBEC1	0.328151	0.00829096	0.499254	0.02502
ARF4P1	0.224225	0.0349503	-0.473354	0.0350247
ARFGEF3	0.00697258	0.726339	-0.541574	0.0136517
ARHGAP15-AS1	0.166865	0.0737519	-0.478458	0.0328407
ARHGAP17	0.147383	0.0947079	0.452561	0.0451135
ARHGEF38-IT1	0.271193	0.0185603	0.444228	0.0497321
ARMCX3-AS1	0.0689858	0.26324	-0.446085	0.0486729
ARMCX5-GPRASP2	0.141724	0.101835	-0.463103	0.0397516
ARPC4-TTLL3	0.183157	0.0597776	-0.561065	0.0100599
ARSL	0.307994	0.0110886	-0.6132	0.00403931
ASIP	0.477382	0.000743237	0.653577	0.00177669
ASNSP3	0.255008	0.0231479	0.479135	0.0325591
ATF7-NPFF	0.258607	0.0220445	-0.567985	0.00898707
ATP12A	0.201024	0.0474004	-0.485492	0.0300071
ATP5MC1P1	0.153767	0.0872632	-0.450228	0.0463717
ATP5PDP1	0.226847	0.0337572	0.444447	0.0496065
ATP6V0D1	0.255198	0.0230882	0.487199	0.0293491
BCAN	0.229867	0.0324313	0.468768	0.0370821
BCL2L2-PABPN1	0.0619957	0.289781	-0.494729	0.0265813
BCLAF1	0.24466	0.026616	-0.487952	0.0290626
BEST3	0.119696	0.135125	-0.545885	0.0127795
BMPR1AP1	0.172555	0.0685432	-0.499216	0.0250328
BOLA2	0.171659	0.0693393	-0.44729	0.0479949
BTC	0.120054	0.134503	-0.572366	0.00835753
BTF3L4P1	0.336058	0.00738362	0.62526	0.00319751
BTLA	0.323233	0.00890589	0.493976	0.0268484
BX284668.3	0.242426	0.0274263	0.443781	0.0499898
BX649553.2	0.287258	0.0148574	0.509072	0.0218811
BZW2	0.259649	0.0217341	-0.599398	0.00521973
C10orf95	0.46908	0.000862757	0.656666	0.00166047
C11orf65	0.19021	0.0545594	-0.483434	0.0308154
C15orf54	0.178396	0.06357	-0.480942	0.031817
C16orf87	0.181279	0.0612471	-0.45482	0.0439201
C16orf95	0.162023	0.0784881	-0.447081	0.0481117
C17orf98	0.307967	0.0110929	0.57204	0.00840309
C20orf144	0.248989	0.0251098	0.467881	0.0374905
C2orf69	0.216793	0.0385519	-0.536898	0.014651
C3	0.130687	0.117321	0.472139	0.0355608
C3orf70	0.188576	0.0557276	-0.565212	0.00940518
C3orf84	0.243889	0.0268929	0.479135	0.0325591
C4orf47	0.233132	0.0310531	-0.537974	0.0144159
C5orf15	0.0499534	0.343521	-0.444278	0.0497037
CA5A	0.343541	0.00660991	0.559676	0.0102874
CASC4P1	0.280242	0.0163806	-0.531645	0.0158431
CCDC14	0.109052	0.155025	-0.478163	0.0329639
CCDC173	0.131538	0.116046	-0.503766	0.023536
CCN2	0.0249571	0.505919	-0.509873	0.0216394
CCNL1	0.223059	0.0354934	-0.474398	0.0345689
CD164	0.16779	0.0728796	-0.514308	0.0203398
CD28	0.14365	0.0993508	0.463103	0.0397516
CD9	0.166813	0.0738013	0.476657	0.0335988
CDH12P1	0.170373	0.0704972	-0.612729	0.00407559
CDH12P2	0.170373	0.0704972	-0.612729	0.00407559
CDH12P3	0.170492	0.0703886	-0.52695	0.0169731
CDH12P4	0.236998	0.0294926	-0.511586	0.0211299
CDK2AP2P2	0.115875	0.141945	-0.575524	0.0079264
CDX2	0.156856	0.0838721	-0.600889	0.0050799
CFAP97	0.237919	0.0291321	-0.530874	0.0160243
CHEK2P4	0.205181	0.044896	-0.473354	0.0350247
CHTOP	0.222657	0.0356822	-0.452561	0.0451135
CLCNKB	0.195842	0.0507101	-0.513353	0.0206143
CLIC1P1	0.204884	0.0450707	0.464609	0.0390278
CLIP1	0.171986	0.0690479	0.461597	0.0404857
CLIP3	0.123872	0.128056	-0.561604	0.00997283
CLTRN	0.109252	0.154624	-0.455744	0.0434389
CMC2	0.362202	0.00499311	-0.49247	0.027389
CMTM8	0.00266365	0.828917	0.472892	0.0352277
CNKSR2	0.163776	0.0767399	-0.445784	0.0488436
CNN2P4	0.165252	0.0752975	0.466045	0.0383471
CNPY2	0.167504	0.0731482	-0.503766	0.023536
COMMD5	0.15053	0.0909618	0.490211	0.0282161
CORO2B	0.43178	0.00164466	-0.718703	0.000356856
CPA5	0.132013	0.115342	0.474799	0.0343951
CR769767.1	0.217306	0.0382924	-0.444929	0.0493304
CRLF3	0.267518	0.0195205	0.538404	0.0143229
CSF2	0.144251	0.0985885	-0.547278	0.0125077
CSGALNACT1	0.175029	0.0663926	0.476657	0.0335988
CST3	0.476385	0.000756753	0.519579	0.0188769
CT45A10	0.0699562	0.259786	-0.496627	0.0259173
CTAGE12P	0.211036	0.0415823	0.626986	0.00308997
CTSLP4	0.225365	0.0344268	-0.480581	0.0319645
CTU1	0.14828	0.093625	0.481928	0.0314177
CUZD1	0.112032	0.149163	-0.457802	0.0423823
CYCS	0.285766	0.0151699	-0.574549	0.00805748
CYP2J2	0.149205	0.0925205	-0.597395	0.00541253
CYP39A1	0.272049	0.0183432	0.496561	0.0259403
CYP4F12	0.151546	0.0897849	-0.546263	0.0127053
CYTH4	0.290677	0.0141636	0.460091	0.0412303
DAB1	0.0378841	0.410901	-0.506076	0.0228036
DBP	0.123443	0.128764	0.455573	0.0435278
DCAF4	0.245525	0.0263083	-0.493976	0.0268484
DDX18	0.211066	0.0415656	-0.522591	0.0180794
DDX24	0.275445	0.0175044	-0.533133	0.0154977
DDX39BP1	0.214979	0.0394832	-0.486909	0.0294601
DDX43	0.118577	0.137085	-0.497628	0.0255724
DENND5B-AS1	0.174676	0.066695	0.451978	0.0454255
DLG1	0.153867	0.0871509	-0.501507	0.0242701
DLGAP3	0.211641	0.0412533	0.494884	0.0265267
DMXL1	0.154348	0.0866143	-0.499248	0.0250221
DNAH5	0.188023	0.0561286	-0.454232	0.0442282
DNAJC27	0.218025	0.0379317	-0.476657	0.0335988
DNAJC5	0.159291	0.0812901	0.53991	0.0140007
DNMBP-AS1	0.295894	0.013163	-0.563112	0.00973222
DNTTIP2	0.191594	0.0535877	-0.457832	0.0423671
DPRXP3	0.280219	0.0163859	0.519579	0.0188769
DPRXP4	0.158055	0.0825904	0.484187	0.0305176
DRC3	0.199775	0.0481785	0.487908	0.0290796
DYNLT3P2	0.15323	0.0878655	-0.50137	0.0243149
EDNRA	0.19335	0.0523801	-0.547725	0.0124214
EDRF1-AS1	0.166575	0.0740279	-0.473941	0.0347679
EEF1A1P14	0.156863	0.0838641	0.479669	0.0323384
EEF1AKMT2	0.42904	0.00172189	-0.626507	0.00311952
EEF1GP1	0.106555	0.160123	0.499237	0.0250255
EEPD1	0.0911864	0.19568	0.472892	0.0352277
EHF	0.0614979	0.291789	0.488183	0.0289751
EIF4A2	0.222124	0.0359347	-0.476657	0.0335988
ELL3	0.0743359	0.24483	0.485345	0.0300643
ELOBP2	0.256232	0.022767	0.479135	0.0325591
EMC3-AS1	0.302052	0.0120663	-0.489458	0.028496
EPHB3	0.0873974	0.205697	0.475151	0.0342431
EPHB4	0.279724	0.0164987	0.466115	0.0383142
EPN1	0.199746	0.0481971	0.606175	0.00460888
EPS8L3	0.323244	0.00890443	0.520328	0.018676
ERAS	0.217408	0.038241	-0.450228	0.0463717
ERICH6	0.26862	0.0192279	0.467499	0.0376673
ERMARD	0.168007	0.0726762	-0.486446	0.0296379
ESRG	0.255597	0.0229638	0.475557	0.0340687
ETHE1	0.276289	0.0173018	0.456326	0.0431382
EXOC5P1	0.183566	0.0594625	0.475436	0.0341206
FAM110A	0.317295	0.00970424	0.560995	0.0100714
FAM122B	0.0922896	0.192864	-0.465362	0.0386697
FAM166B	0.0373347	0.414381	0.491704	0.0276673
FAM167B	0.225184	0.0345095	-0.491857	0.0276115
FAM169A	0.00817596	0.704602	0.46988	0.0365746
FAM172BP	0.314325	0.0101279	0.516887	0.0196131
FAM186A	0.297387	0.0128889	0.511071	0.0212819
FAM223A	0.257092	0.0225026	-0.525424	0.0173541
FAM3C	0.188729	0.0556169	-0.489458	0.028496
FAM53B	0.156412	0.0843507	0.493223	0.0271177
FAM96AP2	0.0279036	0.481488	-0.457688	0.0424403
FAM98A	0.287545	0.014798	-0.493223	0.0271177
FASLG	0.250951	0.0244538	0.471386	0.0358962
FBH1	0.14702	0.09515	-0.483434	0.0308154
FCF1P7	0.143075	0.100086	0.503803	0.0235241
FGF2	0.283952	0.0155579	-0.569813	0.00871982
FMR1-AS1	0.0891821	0.200911	0.48063	0.0319444
FO393400.1	0.340147	0.00695115	-0.540724	0.0138291
FOCAD	0.107791	0.157577	-0.466115	0.0383142
FOXP4-AS1	0.177883	0.0639924	-0.464641	0.0390126
FRAT1	0.153443	0.0876266	0.48494	0.0302222
FRG1BP	0.220494	0.0367164	-0.451055	0.0459228
FSD2	0.238813	0.028786	-0.45994	0.0413056
FTH1P10	0.232174	0.0314517	0.460844	0.0408567
FTH1P12	0.445977	0.00129247	0.652109	0.00183428
FTH1P15	0.312996	0.0103229	0.693488	0.000696958
FTH1P20	0.276098	0.0173475	0.57229	0.00836812
FTH1P5	0.288933	0.0145136	0.595633	0.00558694
FTH1P8	0.233292	0.030987	0.496989	0.0257924
FTLP3	0.219457	0.0372224	0.54744	0.0124763
FUNDC2	0.291457	0.0140097	-0.560242	0.0101942
FXYD1	0.466292	0.000906632	0.62139	0.00345006
G6PC2	0.217408	0.038241	-0.450228	0.0463717
GALR3	0.224225	0.0349503	-0.473354	0.0350247
GAPDHP44	0.0563592	0.313536	0.581326	0.0071816
GAPDHP73	0.111523	0.150149	0.507597	0.0223316
GCM1	0.125654	0.125156	0.466534	0.0381176
GCNT4	0.174969	0.0664439	0.467621	0.0376108
GCOM2	0.177704	0.0641405	0.46235	0.0401173
GDPD4	0.272212	0.018302	-0.535402	0.0149828
GEN1	0.21751	0.0381898	-0.536898	0.014651
GGTLC4P	0.216079	0.0389163	0.445344	0.0490936
GHSR	0.226847	0.0337572	0.444447	0.0496065
GLB1L2	0.284266	0.0154901	-0.481175	0.0317223
GLRA3	0.259351	0.0218224	0.511163	0.0212548
GLULP4	0.0835603	0.216417	0.44729	0.0479949
GOLGA8F	0.148402	0.0934782	0.457467	0.0425529
GP9	0.0397426	0.399427	0.522788	0.0180283
GPC3	0.279538	0.0165413	-0.486352	0.0296743
GPR171	0.0942786	0.187898	0.494916	0.0265156
GPR180	0.26948	0.0190022	-0.557983	0.0105702
GPR4	0.261191	0.0212828	0.464147	0.0392486
GPR75	0.303647	0.0117962	-0.466115	0.0383142
GRB14	0.240375	0.0281905	-0.461403	0.0405809
GSTO3P	0.447409	0.00126103	0.584885	0.00675386
H2BC3	0.229309	0.0326724	-0.454067	0.0443152
H3C9P	0.207871	0.0433435	0.501507	0.0242701
H3P3	0.25332	0.0236829	-0.518876	0.0190669
HAO2	0.255008	0.0231479	0.479135	0.0325591
HAUS3	0.204251	0.045445	-0.451055	0.0459228
HBG1	0.19105	0.0539675	0.453314	0.044713
HCAR3	0.202661	0.0463983	0.453314	0.044713
HELLPAR	0.120921	0.133009	-0.457832	0.0423671
HHLA3	0.239999	0.0283327	-0.449549	0.0467432
HIGD2A	0.264111	0.0204518	0.499248	0.0250221
HK1	0.252149	0.0240609	0.512802	0.020774
HLA-T	0.31098	0.0106255	-0.54342	0.0132725
HMGB1	0.133206	0.113589	-0.460091	0.0412303
HMGB1P30	0.0614179	0.292113	0.583154	0.00695914
HMGB3P24	0.159882	0.0806759	0.445783	0.048844
HMGCLL1	0.189374	0.0551542	-0.478458	0.0328407
HMGN1	0.234488	0.0304969	-0.464609	0.0390278
HMGN2P46	0.2379	0.0291392	0.533133	0.0154977
HMGN2P8	0.274699	0.0176856	0.451768	0.0455383
HNRNPA1P14	0.201287	0.047238	0.464098	0.0392722
HNRNPA1P21	0.207027	0.043825	0.53666	0.0147033
HNRNPA1P26	0.18946	0.0550922	0.494798	0.0265571
HNRNPA1P55	0.312747	0.0103599	0.534152	0.0152647
HNRNPA1P61	0.298939	0.0126095	0.584229	0.00683104
HNRNPA1P70	0.332842	0.00774102	0.527397	0.0168628
HNRNPA3	0.28745	0.0148175	-0.599398	0.00521973
HNRNPA3P4	0.424624	0.00185335	-0.588525	0.00633817
HNRNPDP1	0.331811	0.00785887	0.504639	0.0232569
HPX	0.210822	0.0416989	-0.554423	0.0111853
hsa-mir-3181	0.230248	0.0322674	0.468768	0.0370821
HSD17B12	0.113314	0.146714	-0.473645	0.0348971
HSD17B14	0.0319427	0.450897	-0.49641	0.0259925
HSPA4L	0.141237	0.102472	-0.497742	0.0255335
HSPE1P3	0.3334	0.00767786	0.596386	0.00551184
HTATSF1P2	0.166718	0.073891	0.495482	0.0263162
HTR4	0.3223	0.00902717	0.601043	0.00506565
IFNAR1	0.0861452	0.20913	0.503013	0.0237787
IGBP1P1	0.344795	0.00648788	0.597069	0.0054445
IGHV3-33-2	0.243889	0.0268929	0.479135	0.0325591
IGHV3-41	0.192809	0.0527495	0.51363	0.0205344
IGHV3-42	0.0897662	0.19937	0.474799	0.0343951
IGHVII-43-1	0.132013	0.115342	0.474799	0.0343951
IGHVII-44-2	0.207689	0.0434468	-0.450228	0.0463717
IGKV1-37	0.450689	0.00119166	0.525027	0.0174542
IGKV1D-37	0.450689	0.00119166	0.525027	0.0174542
IGKV2D-24	0.00426344	0.784471	-0.4624	0.0400928
IL10RB	0.295778	0.0131846	0.478163	0.0329639
IL20	0.260346	0.021529	0.487899	0.0290829
IL36A	0.245915	0.0261709	0.467556	0.0376408
IL7	0.127204	0.122688	-0.53238	0.0156717
IMP3P2	0.213334	0.0403463	-0.60322	0.00486753
ITIH1	0.424835	0.00184685	0.587765	0.00642319
KANSL1L-AS1	0.00826062	0.703143	-0.45482	0.0439201
KCND1	0.102007	0.169867	-0.487952	0.0290626
KCNE2	0.13759	0.107378	0.47825	0.0329278
KCNIP1-OT1	0.334967	0.00750315	-0.586877	0.00652374
KCNJ3	0.126859	0.123232	-0.450228	0.0463717
KCNN2	0.163993	0.0765259	-0.608087	0.00444771
KF459542.1	0.224907	0.0346362	-0.525603	0.017309
KIAA0040	0.337103	0.00727079	0.463856	0.0393884
KIAA0087	0.135278	0.110609	0.610735	0.00423213
KIAA1211L	0.0253596	0.502465	0.49095	0.0279434
KIF6	0.248612	0.0252375	-0.480096	0.0321629
KIRREL2	0.174097	0.0671946	-0.507358	0.0224052
KLK1	0.135502	0.110292	-0.473472	0.0349728
KPNB1	0.152032	0.0892266	-0.450302	0.0463316
KRT10	0.412601	0.00225875	-0.654368	0.00174629
KRT18P22	0.128394	0.120826	0.476095	0.0338381
KRT8P34	0.090061	0.198598	0.509215	0.0218378
KRTAP5-9	0.110521	0.152106	-0.457103	0.0427389
KTN1	0.154049	0.086948	-0.460844	0.0408567
LA16c-83F12.6	0.250162	0.0247155	0.451674	0.0455889
LAP3P2	0.210614	0.0418133	0.556098	0.0108924
LCE3A	0.240369	0.0281928	0.479135	0.0325591
LCN6	7.21932e-06	0.99103	-0.482744	0.0310905
LDHAP2	0.185496	0.0579956	0.493739	0.026933
LDHB	0.0775406	0.234509	-0.576808	0.00775633
LHFPL3-AS2	0.101216	0.171623	0.551603	0.0116929
LINC00184	0.276955	0.0171432	-0.522168	0.0181898
LINC00271	0.184933	0.0584198	0.445031	0.0492722
LINC00273	0.256232	0.022767	0.479135	0.0325591
LINC00853	0.216655	0.0386222	-0.512618	0.0208274
LINC00940	0.149247	0.0924706	0.515411	0.0200265
LINC00958	0.00539701	0.758232	0.464061	0.0392899
LINC00999	0.292705	0.0137666	0.527862	0.0167487
LINC01030	0.30731	0.0111972	-0.560182	0.0102041
LINC01115	0.226847	0.0337572	0.444447	0.0496065
LINC01133	0.0748272	0.243215	-0.667826	0.00129214
LINC01282	0.256232	0.022767	0.479135	0.0325591
LINC01443	0.178854	0.0631959	-0.473354	0.0350247
LINC01556	0.0801635	0.226426	0.532433	0.0156594
LINC01624	0.339374	0.00703104	0.482292	0.0312712
LINC01664	0.292245	0.0138559	0.479722	0.0323167
LINC01829	0.122508	0.130322	0.469834	0.0365955
LINC01844	0.272029	0.0183481	0.495416	0.0263395
LINC01855	0.162988	0.077521	0.444447	0.0496065
LINC01871	0.35013	0.00599113	0.503578	0.0235962
LINC01960	0.251479	0.0242798	0.562892	0.00976708
LINC02181	0.13304	0.113831	0.661363	0.00149595
LINC02236	0.275212	0.0175609	0.474971	0.0343209
LINC02246	0.265167	0.0201586	0.504519	0.0232953
LINC02319	0.194452	0.0516351	0.483097	0.0309496
LINC02322	0.333012	0.00772172	-0.568061	0.00897591
LINC02426	0.025353	0.502521	-0.532966	0.0155362
LINC02457	0.243889	0.0268929	0.479135	0.0325591
LINC02471	0.265591	0.0200422	0.453512	0.044608
LINC02541	0.0697727	0.260435	-0.519608	0.0188691
LINC02550	0.0635849	0.283479	0.506552	0.0226549
LINC02679	0.244599	0.0266379	-0.479327	0.0324799
LINC02763	0.316272	0.0098483	-0.542416	0.0134776
LINC02774	0.226847	0.0337571	0.444447	0.0496065
LINC02843	0.226847	0.0337573	0.444447	0.0496065
LINGO4	0.274707	0.0176836	-0.486469	0.029629
LITAF	0.250009	0.0247666	0.545181	0.0129188
LL22NC03-N14H11.1	0.00622251	0.740965	-0.449208	0.0469302
LNCTAM34A	0.284547	0.0154298	-0.451735	0.0455561
LRIT3	0.156568	0.0841823	-0.446243	0.0485835
LRP1-AS	0.300955	0.0122551	0.487571	0.0292074
LRRC2	0.205403	0.044766	0.474398	0.0345689
LRRC25	0.290399	0.014219	0.485693	0.0299289
LRRC36	0.370694	0.00438493	0.478916	0.03265
LRRC66	0.0722434	0.251849	-0.452937	0.0449131
LRRC7-AS1	0.16718	0.0734537	-0.469979	0.0365298
LSM10	0.185769	0.0577909	0.475904	0.0339197
LSM3	0.181141	0.061356	-0.457079	0.0427513
LSM5	0.151669	0.0896435	-0.457079	0.0427513
LSMEM2	0.197426	0.0496759	-0.48233	0.0312563
LYG1	0.068741	0.26412	-0.450302	0.0463316
LYPD3	0.139728	0.104475	0.521838	0.0182762
LYRM1	0.305984	0.0114107	-0.548946	0.0121881
MAL2	0.0131703	0.629962	-0.485078	0.0301682
MAP3K5-AS1	0.21966	0.0371228	-0.521426	0.0183846
MAP9	0.046838	0.35942	-0.466868	0.0379613
MAPT	0.305379	0.0115094	-0.562985	0.00975243
MARCHF2	0.127185	0.122718	0.498495	0.0252768
MBNL1	0.242405	0.0274341	-0.49247	0.027389
MC4R	0.359291	0.00521875	0.479669	0.0323384
MDK	0.168907	0.0718395	-0.448796	0.0471576
MECOM	0.00150383	0.871054	0.591657	0.00599758
MEGF11	0.212655	0.040708	-0.476243	0.0337751
MFNG	0.0636578	0.283194	-0.45482	0.0439201
MGAT1	0.199937	0.0480771	0.512802	0.020774
MGAT3	0.0111781	0.657314	0.498495	0.0252768
MGAT4A	0.0740718	0.245703	0.536898	0.014651
MICU3	0.0940587	0.18844	-0.533183	0.0154864
MIR1280	0.209699	0.0423176	-0.497032	0.0257775
MIR1282	0.263258	0.0206913	0.608589	0.00440614
MIR155HG	0.073447	0.247784	-0.692019	0.000723212
MIR1915	0.111204	0.150769	0.501472	0.0242813
MIR219-1	0.255008	0.0231479	0.479135	0.0325591
MIR26B	0.190011	0.0547	0.478459	0.0328405
MIR28	0.192631	0.0528713	-0.498297	0.0253439
MIR30D	0.290161	0.0142664	-0.576572	0.00778732
MIR30E	0.266695	0.0197416	0.56236	0.00985168
MIR3145	0.135555	0.110217	0.527397	0.0168628
MIR3160-2	0.286104	0.0150985	0.557419	0.0106657
MIR34AHG	0.243006	0.0272135	-0.485693	0.0299289
MIR3682	0.118135	0.137869	-0.444193	0.0497523
MIR3690	0.300845	0.0122742	0.573945	0.00813963
MIR4324	0.257273	0.0224475	-0.542249	0.013512
MIR4487	0.251958	0.0241233	0.513392	0.0206029
MIR4636	0.359291	0.00521875	0.479669	0.0323384
MIR4653	0.123824	0.128134	-0.462711	0.0399415
MIR4753	0.283242	0.0157124	-0.504562	0.0232816
MIR4757	0.28088	0.0162363	-0.520557	0.0186148
MIR4796	0.177232	0.0645325	-0.512693	0.0208057
MIR491	0.0892584	0.200708	-0.447964	0.0476187
MIR548E	0.220067	0.0369239	-0.552711	0.0114913
MIR569	0.144825	0.0978647	-0.47071	0.0361998
MIR586	0.273799	0.0179064	0.564453	0.00952239
MIR602	0.361233	0.00506719	0.610616	0.00424163
MIR657	0.250371	0.0246459	0.544029	0.0131494
MIR663AHG	0.336621	0.0073227	0.481175	0.0317223
MIR941-2	0.164964	0.0755768	0.570245	0.00865763
MKRN2OS	0.165518	0.0750402	-0.533675	0.0153735
MLF1	0.109247	0.154634	-0.469834	0.0365955
MOSPD1	0.127299	0.122538	-0.470633	0.0362342
MPPED2	0.200527	0.0477083	-0.448333	0.0474138
MRM2	0.18213	0.0605765	0.449549	0.0467432
MRPL40P1	0.190356	0.0544558	-0.564621	0.0094963
MRPL42	0.13137	0.116297	-0.455573	0.0435278
MS4A6E	0.158972	0.0816247	0.488559	0.0288332
MSANTD1	0.25784	0.0222754	-0.451055	0.0459228
MT3	0.254546	0.023293	-0.547278	0.0125077
MTCO2P11	0.11872	0.136833	0.463047	0.0397788
MTCO2P2	0.16007	0.0804819	0.453314	0.044713
MTND1P32	0.156961	0.0837585	0.48564	0.0299496
MTRNR2L10	0.0774378	0.234832	0.527485	0.0168412
MTRNR2L6	0.176145	0.0654437	0.498715	0.0252019
MYADM-AS1	0.281654	0.0160628	-0.521838	0.0182762
MYCL	0.214936	0.0395059	0.471563	0.035817
MYOZ2	0.217408	0.038241	-0.450228	0.0463717
MZT1	0.32509	0.00866885	-0.513555	0.020556
NAGPA-AS1	0.225729	0.0342611	-0.586877	0.00652374
NATD1	0.18673	0.0570762	0.521085	0.0184747
NCMAP-DT	0.211615	0.0412672	0.45722	0.0426792
NCOA4P3	0.472027	0.000818476	0.722139	0.00032398
NCOA4P4	0.345407	0.00642901	0.693677	0.000693636
NDUFAF8	0.160184	0.0803636	-0.500754	0.0245187
NECAP2	0.213839	0.0400795	0.503766	0.023536
NEFH	0.270135	0.018832	0.580282	0.00731115
NEFLP1	0.109151	0.154826	-0.480971	0.0318052
NF1P8	0.255538	0.022982	0.478074	0.0330014
NFYC	0.161667	0.0788474	0.468374	0.0372629
NIM1K	0.0342019	0.435049	-0.570245	0.00865763
NLGN4X	0.253083	0.0237591	-0.590269	0.00614657
NOP58	0.243586	0.0270027	-0.512802	0.020774
NOTUM	0.237333	0.0293611	-0.537707	0.0144739
NPAP1	0.0278552	0.481874	0.645089	0.00213176
NPC1L1	0.166486	0.0741118	-0.605659	0.00465328
NPIPA5	0.197573	0.0495808	-0.468374	0.0372629
NPIPP1	0.272129	0.0183228	-0.54744	0.0124763
NPM1P35	0.211173	0.0415075	0.507722	0.0222931
NPM1P38	0.183623	0.0594183	-0.456761	0.0429141
NPM1P5	0.262952	0.0207777	0.499081	0.0250782
NPTX1	0.277752	0.0169554	-0.610547	0.00424717
NRBF2P3	0.39873	0.00282559	0.651356	0.00186442
NTMT1	0.136451	0.108958	0.481928	0.0314177
NTNG1	0.140049	0.104045	-0.494407	0.0266955
NUAK2	0.12268	0.130033	0.495482	0.0263162
NUDT15	0.263046	0.0207513	-0.495482	0.0263162
NUDT9P1	0.22717	0.0336129	-0.481861	0.031445
NUMB	0.267904	0.0194174	0.624248	0.00326204
NUMBL	0.192379	0.0530443	-0.446537	0.0484178
NUS1P1	0.3045	0.0116542	0.526356	0.0171206
OASL2P	0.226847	0.0337572	0.444447	0.0496065
OLA1	0.13229	0.114932	-0.475151	0.0342431
OLFM2	0.256293	0.0227479	0.49868	0.0252138
OLFM3	0.145383	0.0971681	-0.457866	0.0423496
ONECUT1	0.213287	0.0403716	-0.518883	0.0190651
OOSP3	0.186165	0.0574959	-0.718759	0.000356298
OR2L9P	0.245216	0.0264178	-0.47029	0.0363891
OR2T2	0.237457	0.0293123	0.48936	0.028533
OR3B1P	0.255008	0.0231479	0.479135	0.0325591
OSCP1	0.198721	0.048845	0.512241	0.0209374
OTUD6B	0.146837	0.0953735	-0.482681	0.0311154
PACSIN2	0.126079	0.124473	0.464609	0.0390278
PAN3-AS1	0.214606	0.0396774	-0.515061	0.0201255
PCF11	0.269074	0.0191084	-0.59488	0.00566287
PDCD1	0.106952	0.159301	0.566266	0.00924452
PDGFD	0.254618	0.0232704	-0.445031	0.0492722
PEAK3	0.391794	0.00315513	0.569278	0.00879743
PEBP4	0.218634	0.0376286	0.492629	0.0273317
PGA3	0.130937	0.116946	0.450619	0.0461588
PGAM1P2	0.256232	0.022767	0.479135	0.0325591
PGDP1	0.226322	0.0339932	0.518898	0.019061
PGM5P1	0.0850307	0.212238	-0.452521	0.0451345
PHF21B	0.224982	0.0346019	-0.523955	0.0177271
PIGK	0.172784	0.0683411	-0.533133	0.0154977
PIK3CD	0.209964	0.0421708	0.464609	0.0390278
PIP4P2	0.100569	0.173076	0.452561	0.0451135
PIPSL	0.331538	0.0078904	0.615965	0.00383173
PIR	0.188605	0.0557067	-0.802712	2.04947e-05
PKD2L2	0.394132	0.00304031	-0.624614	0.00323854
PKIA	0.244153	0.0267978	-0.512802	0.020774
PKN2-AS1	0.01094	0.660771	-0.453243	0.0447506
PLA2G2D	0.252911	0.0238144	0.516814	0.0196334
PLA2G2F	0.226847	0.0337572	0.444447	0.0496065
PLEKHH2	0.26891	0.0191513	-0.694737	0.000675262
PLGLB2	0.149973	0.091614	-0.500001	0.0247694
PLGRKT	0.187836	0.0562645	-0.514308	0.0203398
PLP1	0.307626	0.0111469	-0.586502	0.00656652
PMCHL2	0.217408	0.038241	-0.450228	0.0463717
PMM2	0.209849	0.0422347	-0.481928	0.0314177
PNLDC1	0.467114	0.000893495	0.665913	0.00134989
POM121L8P	0.20638	0.0441972	0.449387	0.0468319
POSTN	0.104892	0.163615	-0.453156	0.0447968
POU3F1	0.209501	0.0424274	-0.479998	0.0322033
PP2D1	0.213286	0.0403717	-0.518883	0.0190651
PPIAL4A	0.18261	0.060202	0.501313	0.0243337
PPIAL4G	0.232125	0.0314721	0.546516	0.0126558
PPIAP3	0.0487636	0.349483	0.453168	0.0447905
PPIAP34	0.256232	0.022767	0.479135	0.0325591
PPIAP41	0.0961722	0.183298	0.44729	0.0479949
PPIAP51	0.478095	0.000733707	0.623552	0.00330699
PPP1R26P1	0.185002	0.058368	0.453007	0.0448756
PPP1R36	0.175281	0.0661766	-0.45145	0.0457094
PPP4C	0.152293	0.0889288	0.488705	0.0287782
PRDM12	0.264727	0.0202803	-0.489496	0.0284819
PRELID3B	0.290366	0.0142256	-0.568525	0.00890751
PRELID3BP10	0.225869	0.0341978	0.483019	0.0309805
PRKAR2A-AS1	0.209793	0.0422657	0.471386	0.0358962
PRKCZ-AS1	0.264641	0.0203042	-0.479473	0.0324194
PRR13P5	0.250489	0.0246066	0.526356	0.0171206
PRXL2AP2	0.193108	0.0525446	-0.457866	0.0423496
PTPN2P1	0.319515	0.00939835	0.522624	0.0180707
PXN	0.156188	0.0845935	0.458585	0.0419855
RAB6D	0.500274	0.000487072	0.670934	0.00120276
RAET1K	0.239794	0.0284104	0.495265	0.0263924
RAP1BP3	0.145705	0.0967677	0.474777	0.0344049
RASSF2	0.224922	0.034629	0.468374	0.0372629
RBM14-RBM4	0.181973	0.0606996	-0.525603	0.017309
RBM25	0.216629	0.0386354	-0.499248	0.0250221
RBM39	0.164168	0.0763541	-0.476657	0.0335988
RBMX	0.200759	0.0475647	-0.472892	0.0352277
RCBTB2P1	0.256232	0.022767	0.479135	0.0325591
RCN1	0.124461	0.127088	-0.458585	0.0419855
RFC3	0.199209	0.0485351	-0.444278	0.0497037
RFPL1S	0.311645	0.0105248	0.458553	0.0420014
RHOG	0.334708	0.00753173	0.569278	0.00879743
RHOJ	0.362773	0.00494992	0.577783	0.00762916
RIC8B	0.13212	0.115183	-0.480422	0.0320292
RN7SKP130	0.169461	0.0713291	0.456804	0.042892
RN7SKP166	0.0186238	0.566167	0.482404	0.0312264
RN7SKP174	0.256232	0.022767	0.479135	0.0325591
RN7SKP184	0.361774	0.00502573	0.591119	0.00605494
RN7SKP186	0.224691	0.0347351	0.494205	0.0267672
RN7SKP30	0.233551	0.0308803	0.453861	0.0444237
RN7SKP79	0.0819486	0.221103	0.483434	0.0308154
RN7SKP9	0.0767476	0.237016	0.444278	0.0497037
RN7SKP98	0.373079	0.00422677	0.58704	0.00650509
RN7SL190P	0.255008	0.0231479	0.479135	0.0325591
RN7SL251P	0.162988	0.077521	0.444447	0.0496065
RN7SL269P	0.0798307	0.227434	0.47548	0.0341017
RN7SL3	0.306769	0.0112839	0.495482	0.0263162
RN7SL329P	0.11634	0.141096	0.456874	0.0428562
RN7SL349P	0.175422	0.0660566	-0.460091	0.0412303
RN7SL38P	0.0375211	0.413195	0.502728	0.0238711
RN7SL396P	0.306085	0.0113944	0.499248	0.0250221
RN7SL493P	0.188488	0.0557912	0.519719	0.0188391
RN7SL507P	0.030051	0.464841	0.459382	0.0415846
RN7SL546P	0.0385433	0.406779	0.473447	0.034984
RN7SL674P	0.300489	0.0123363	0.524097	0.0176909
RN7SL709P	0.20638	0.0441972	0.449387	0.0468319
RN7SL732P	0.225277	0.0344668	0.504521	0.0232946
RN7SL735P	0.236257	0.029786	0.4987	0.0252072
RN7SL752P	0.302266	0.0120296	0.499248	0.0250221
RN7SL795P	0.330273	0.00803792	-0.514619	0.0202509
RN7SL836P	0.161937	0.0785747	0.469979	0.0365298
RNA5SP296	0.394792	0.0030086	0.648155	0.00199724
RNA5SP454	0.237032	0.0294793	-0.523276	0.0179019
RND3	0.0899609	0.19886	-0.671484	0.00118751
RNF157-AS1	0.0496545	0.345006	0.474777	0.0344049
RNU1-136P	0.195351	0.0510349	0.468768	0.0370821
RNU2-68P	0.139983	0.104133	-0.545903	0.0127762
RNU4-28P	0.226847	0.0337572	0.444447	0.0496065
RNU4-51P	0.228844	0.0328748	-0.619963	0.00354724
RNU6-1157P	0.0602219	0.297014	0.485262	0.0300966
RNU6-1276P	0.285	0.0153327	0.460289	0.0411319
RNU6-27P	0.197858	0.0493969	-0.448313	0.0474249
RNU6-433P	0.185064	0.0583212	-0.463103	0.0397516
RNU6-46P	0.295936	0.0131552	0.560144	0.0102103
RNU6-479P	0.125824	0.124881	-0.496983	0.0257941
RNU6-529P	0.279106	0.0166406	0.48157	0.0315621
RNU6-53P	0.355683	0.00551128	0.548268	0.0123173
RNU6-828P	0.104917	0.163563	-0.541053	0.0137602
RNU6-993P	0.102507	0.168764	0.444447	0.0496065
RNU6ATAC10P	0.19816	0.0492032	0.444542	0.0495519
RNU6ATAC35P	0.204344	0.0453897	-0.465848	0.0384402
RNU6ATAC5P	0.263613	0.0205912	0.552033	0.0116143
RNU7-171P	0.171728	0.0692772	-0.479998	0.0322033
RNU7-60P	0.184956	0.0584027	-0.499792	0.0248391
RNVU1-19	0.189846	0.0548173	-0.491717	0.0276626
RNVU1-20	0.275421	0.0175104	-0.546687	0.0126224
ROS1	0.275987	0.017374	-0.51777	0.019369
RP11-144G6.4	0.224225	0.0349503	-0.473354	0.0350247
RP11-193H22.2	0.213286	0.0403717	-0.518883	0.0190651
RP11-266E16.1	0.291838	0.013935	-0.511044	0.0212899
RP11-481A12.2	0.367441	0.00460944	0.557419	0.0106657
RP11-529E10.6	0.171859	0.0691605	-0.450228	0.0463717
RP11-763B22.4	0.280327	0.0163615	0.448796	0.0471576
RP11-89F3.2	0.360042	0.00515961	0.488889	0.0287091
RPL10P16	0.224092	0.0350118	0.495482	0.0263162
RPL10P18	0.478947	0.000722473	0.68484	0.000863902
RPL10P3	0.168458	0.0722558	0.500001	0.0247694
RPL10P4	0.0501493	0.342551	0.621291	0.00345668
RPL12P13	0.0409543	0.392184	0.451735	0.0455561
RPL12P2	0.0587573	0.303151	0.546921	0.0125769
RPL12P37	0.23205	0.0315033	-0.46317	0.0397193
RPL15P14	0.202422	0.0465438	0.543085	0.0133406
RPL15P2	0.139288	0.105065	0.451808	0.0455168
RPL17P22	0.0165067	0.58932	0.490829	0.0279881
RPL21P120	0.29269	0.0137696	0.474953	0.0343285
RPL22L1	0.216199	0.0388546	-0.495482	0.0263162
RPL23	0.140053	0.104039	-0.469127	0.0369175
RPL23AP69	0.256377	0.0227221	0.473941	0.0347679
RPLP0P2	0.097228	0.180785	0.563603	0.00965498
RPS12P27	0.278278	0.0168325	-0.488889	0.0287091
RPS18P9	0.237058	0.0294689	-0.470633	0.0362342
RPS20P10	0.209327	0.0425244	0.446752	0.0482969
RPS27AP2	0.0310219	0.457605	0.453952	0.0443756
RPS2P32	0.132713	0.114309	-0.460091	0.0412303
RPS3AP2	0.46258	0.000968173	0.656121	0.00168049
RPS3AP39	0.265692	0.0200145	0.52314	0.0179369
RPS7P10	0.113637	0.146103	0.461597	0.0404857
RPS9P1	0.245915	0.0261709	0.467556	0.0376408
RPSAP11	0.16233	0.0781792	0.589511	0.00622929
RPSAP14	0.0883776	0.203053	0.55026	0.0119411
RPSAP53	0.048178	0.352467	0.457079	0.0427513
RSPH14	0.33934	0.00703459	0.652892	0.0018034
RTL1	0.179326	0.0628113	-0.476035	0.0338636
RTL9	0.144187	0.0986696	-0.483904	0.0306292
RTN3P1	0.23994	0.0283551	0.46988	0.0365746
RUVBL1-AS1	0.338653	0.00710634	0.510961	0.0213145
SAR1AP3	0.262079	0.0210266	-0.511102	0.0212727
SAV1	0.176935	0.0647806	-0.456326	0.0431382
SBNO2	0.099304	0.175953	0.471386	0.0358962
SCAMP2	0.157602	0.0830728	0.490964	0.0279382
SDHDP6	0.113017	0.147278	0.450302	0.0463316
SDS	0.0289531	0.473239	0.518268	0.0192326
SEC23A-AS1	0.32287	0.0089529	0.456326	0.0431382
SELENOTP1	0.204412	0.0453493	0.445031	0.0492722
SEMA6B	0.071436	0.254618	0.449549	0.0467432
SEPTIN12	0.077871	0.233473	-0.45623	0.0431877
SEPTIN7P3	0.094225	0.18803	0.460091	0.0412303
SET	0.10968	0.153771	-0.44729	0.0479949
SETP2	0.156402	0.0843612	0.487862	0.0290969
SETP3	0.150838	0.0906036	0.501507	0.0242701
SF3A3P2	0.309812	0.0108045	0.636347	0.00255761
SFMBT2	0.384994	0.00351183	0.551958	0.011628
SFRP2	0.0317975	0.451945	0.452974	0.0448931
SFTPA1	0.382166	0.00367071	0.534177	0.0152591
SGCA	0.170496	0.0703849	0.450873	0.0460213
SH3RF3	0.0843389	0.214193	0.457832	0.0423671
SKP1	0.192356	0.0530604	-0.496989	0.0257924
SLC10A5P1	0.241614	0.0277265	-0.515609	0.0199705
SLC18A1	0.367076	0.00463527	0.547802	0.0124066
SLC25A27	0.031256	0.455885	-0.566839	0.00915798
SLC25A33	0.219725	0.037091	-0.471386	0.0358962
SLC25A47P1	0.29584	0.0131731	0.569304	0.00879355
SLC35D3	0.28455	0.015429	-0.539464	0.0140956
SLC47A1P2	0.141163	0.102569	0.49441	0.0266944
SLC6A10P	0.375104	0.00409662	0.456707	0.0429421
SLC6A19	0.22979	0.0324646	0.472693	0.0353154
SLC6A7	0.0935047	0.189813	-0.47808	0.0329987
SLC9A9-AS1	0.267009	0.019657	0.511163	0.0212548
SLC9B1P1	0.243889	0.0268929	0.479135	0.0325591
SLCO3A1	0.202906	0.0462502	0.506778	0.0225848
SLX1B	0.118492	0.137235	0.457832	0.0423671
SMARCA5	0.255571	0.0229719	-0.518073	0.019286
SMARCE1P5	0.219092	0.037402	0.467031	0.0378852
SMOC2	0.256763	0.0226036	-0.479971	0.0322144
SNHG18	0.222055	0.0359672	0.443781	0.0499898
SNORA13	0.260282	0.0215477	-0.474398	0.0345689
SNORD11B	0.219394	0.0372533	-0.522411	0.0181263
SNORD19	0.202055	0.0467673	-0.474398	0.0345689
SNORD42	0.277062	0.017118	-0.550247	0.0119437
SNORD4A	0.203097	0.0461355	-0.484187	0.0305176
SNORD53	0.364304	0.00483577	-0.643826	0.00218934
SNORD58	0.241463	0.0277824	-0.50226	0.0240234
SNRPE	0.11753	0.138948	-0.475904	0.0339197
SNRPEP5	0.345818	0.00638975	0.535874	0.0148774
SNRPGP9	0.229094	0.0327659	0.496422	0.0259884
SNX19P2	0.291992	0.0139051	0.51757	0.0194242
SOCS2	0.207572	0.0435135	-0.49247	0.027389
SOWAHD	0.160678	0.0798559	0.472139	0.0355608
SOX15	0.101879	0.170149	0.5001	0.0247361
SOX9	0.223676	0.0352048	-0.502684	0.0238854
SP2-AS1	0.107944	0.157266	-0.452561	0.0451135
SPATA13-AS1	0.202994	0.0461972	0.510661	0.0214038
SPATA2L	0.194967	0.0512906	0.451808	0.0455168
SPATA3-AS1	0.211401	0.0413838	0.474799	0.0343951
SPATA6L	0.220424	0.0367503	-0.470633	0.0362342
SPI1	0.279986	0.016439	0.588856	0.00630144
SPON1-AS1	0.224506	0.0348205	-0.446549	0.0484108
SRARP	0.193108	0.0525446	-0.457866	0.0423496
SREK1IP1P2	0.269695	0.0189464	0.473613	0.0349112
SRSF3	0.196618	0.050201	-0.470633	0.0362342
SRSF8	0.163272	0.0772381	-0.456326	0.0431382
SRXN1	0.272235	0.0182962	0.526078	0.0171899
ST13P18	0.183713	0.0593496	0.538404	0.0143229
ST13P19	0.303013	0.0119028	0.589454	0.0062355
ST6GAL2	0.197011	0.0499449	-0.481055	0.0317713
ST7L	0.183299	0.059668	-0.475904	0.0339197
ST8SIA6-AS1	0.288882	0.014524	0.608045	0.0044512
STAC	0.151995	0.089269	-0.556265	0.0108635
STARD13-IT1	0.224743	0.0347111	-0.523408	0.0178677
STATH	0.0673658	0.269127	-0.47071	0.0361998
STC2	0.200623	0.0476488	-0.502684	0.0238854
STK24P1	0.264225	0.0204198	-0.499792	0.0248391
STK32A	0.224225	0.0349503	-0.473354	0.0350247
STT3B	0.185519	0.0579783	-0.503013	0.0237787
SUB1P1	0.249589	0.0249074	0.488572	0.0288283
SUMO1P1	0.318476	0.0095405	0.60501	0.00470946
SUMO2P8	0.0907114	0.196906	0.455921	0.0433474
SWAP70	0.0713203	0.255018	0.505272	0.0230565
SYNGR3	0.110645	0.151862	-0.453861	0.0444237
SYS1-DBNDD2	0.0481508	0.352607	-0.456832	0.0428778
SYTL3	0.280259	0.0163769	0.489458	0.028496
SYTL4	0.340804	0.00688383	-0.615212	0.00388736
TAF9P3	0.359273	0.00522012	-0.661621	0.00148734
TAFA2	0.251925	0.024134	-0.599398	0.00521973
TAGAP	0.190359	0.054454	0.472139	0.0355608
TAS2R38	0.204826	0.0451045	0.585874	0.0066387
TATDN1P1	0.253061	0.0237661	-0.44684	0.0482472
TBC1D1	0.240277	0.0282273	0.457079	0.0427513
TBC1D16	0.202584	0.0464449	-0.493223	0.0271177
TBC1D2	0.16315	0.0773597	0.499248	0.0250221
TBCAP3	0.18975	0.0548854	-0.469834	0.0365955
TBX4	0.209074	0.0426658	-0.484514	0.030389
TCERG1L	0.232944	0.0311308	0.460189	0.0411817
TDRD15	0.549206	0.000185267	0.655434	0.00170603
TESC	0.193914	0.0519975	0.470633	0.0362342
TFB2M	0.19701	0.0499451	-0.531627	0.0158472
THAP1	0.249776	0.0248445	-0.472139	0.0355608
THAP12P1	0.200633	0.0476427	0.638555	0.00244388
THEGL	0.263376	0.0206579	0.50326	0.0236987
TIA1	0.0426153	0.382543	-0.472892	0.0352277
TLCD4-RWDD3	0.233714	0.0308133	-0.518073	0.019286
TLR1	0.311061	0.0106132	0.518826	0.0190805
TLR6	0.387932	0.00335345	0.541416	0.0136844
TM4SF19	0.0720333	0.252566	0.456832	0.0428778
TMA16P2	0.330938	0.00796	0.594625	0.00568877
TMEM131L	0.221903	0.0360396	0.553464	0.0113558
TMEM14A	0.279853	0.0164693	-0.574549	0.00805748
TMEM160	0.165894	0.0746782	0.455573	0.0435278
TMEM200C	0.185686	0.0578534	-0.450782	0.0460703
TMEM252-DT	0.228564	0.032997	-0.480581	0.0319645
TMEM52	0.257607	0.0223459	-0.472695	0.0353148
TMEM52B	0.250905	0.0244689	0.460844	0.0408567
TMEM74	0.280334	0.0163599	-0.690847	0.000744744
TMX2	0.226451	0.0339347	-0.518073	0.019286
TNFRSF1B	0.223644	0.0352197	0.460091	0.0412303
TNFSF14	0.299052	0.0125896	0.496236	0.0260532
TNFSF15	0.106205	0.160852	0.474359	0.0345859
TNNI3	0.20518	0.0448964	-0.499931	0.0247927
TOM1	0.191797	0.0534468	0.552711	0.0114913
TOMM20	0.0916062	0.194603	-0.470633	0.0362342
TPGS1	0.257608	0.0223457	0.458585	0.0419855
TPM3P7	0.267935	0.0194092	0.491717	0.0276626
TPRKB	0.102007	0.169867	-0.46235	0.0401173
TRAV25	0.0291899	0.471407	0.452521	0.0451345
TRAV26-2	0.109854	0.153426	0.45994	0.0413056
TRAV31	0.226847	0.0337572	0.444447	0.0496065
TRAV8-4	0.326044	0.00854943	0.470524	0.0362833
TRBV7-8	0.193889	0.052014	0.446172	0.0486235
TRDV3	0.146432	0.0958696	0.579645	0.00739117
TREX2	0.193809	0.0520687	-0.517008	0.0195795
TRIM40	0.199739	0.0482015	0.559614	0.0102976
TRMT10BP1	0.27893	0.0166813	-0.512374	0.0208986
TRMT10C	0.163623	0.0768909	-0.472139	0.0355608
TRPM3	0.224225	0.0349503	-0.473354	0.0350247
TSPAN6	0.226883	0.0337411	-0.462072	0.0402529
TSPEAR	0.255008	0.0231479	0.479135	0.0325591
TTC3	0.187222	0.0567142	-0.476657	0.0335988
TUBGCP2	0.194896	0.0513382	0.51732	0.0194932
TULP2	0.341572	0.00680594	0.57697	0.00773514
TVP23C	0.219589	0.0371574	-0.501507	0.0242701
TXNDC2	0.114653	0.144201	0.534745	0.0151305
TYW1B	0.145859	0.0965766	-0.493976	0.0268484
UBA52P5	0.157318	0.0833759	0.553216	0.0114004
UBE2H	0.127988	0.121457	0.463856	0.0393884
UBXN7-AS1	0.266174	0.0198831	0.47924	0.0325158
UCHL1	0.0365063	0.419707	-0.460176	0.041188
UCHL3	0.217694	0.0380973	-0.521838	0.0182762
UCP3	0.162684	0.0778242	-0.448043	0.0475749
UPK3A	0.330092	0.00805923	0.543031	0.0133517
UPK3BP1	0.187521	0.0564946	0.504869	0.0231839
UROS	0.14619	0.0961676	-0.457079	0.0427513
USP40	0.208633	0.0429129	-0.46988	0.0365746
USP50	0.254189	0.0234061	-0.527109	0.0169339
VAC14	0.228547	0.0330048	0.521085	0.0184747
VTRNA2-1	0.20578	0.0445456	-0.611604	0.00416325
VWDE	0.0532191	0.327806	-0.593965	0.0057563
WASF4P	0.314392	0.0101183	0.541416	0.0136844
WBP2	0.238988	0.0287186	0.479669	0.0323384
WDR17	0.0922368	0.192998	-0.48494	0.0302222
WDR25	0.179059	0.0630289	0.46988	0.0365746
WDR81	0.185352	0.0581042	0.487199	0.0293491
WI2-2998D17.2	0.130108	0.118197	0.456326	0.0431382
WWP1P1	0.222685	0.0356693	0.490438	0.0281324
YBX1P10	0.124834	0.126481	0.518826	0.0190805
YBX3P1	0.314026	0.0101715	0.449932	0.0465331
YPEL2	0.140884	0.102936	0.533886	0.0153253
YRDC	0.255025	0.0231425	-0.509037	0.0218916
YWHAZP3	0.190209	0.0545595	0.46988	0.0365746
Z83839.2	0.228574	0.0329926	-0.468106	0.0373866
Z93943.1	0.1305	0.117603	-0.457014	0.0427847
Z97192.1	0.233339	0.0309677	0.444447	0.0496065
Z99127.1	0.175401	0.0660749	0.474476	0.0345352
ZCCHC7	0.193149	0.0525167	-0.475904	0.0339197
ZCWPW1	0.257031	0.0225215	-0.542169	0.0135284
ZDHHC21	0.162867	0.0776414	-0.464609	0.0390278
ZFHX4	0.233895	0.030739	-0.480581	0.0319645
ZMYND10	0.0799145	0.22718	0.526356	0.0171206
ZNF385A	0.147591	0.094455	0.503766	0.023536
ZNF502	0.137219	0.107889	-0.481175	0.0317223
ZNF503-AS2	0.10603	0.161216	0.494162	0.0267823
ZNF516	0.222568	0.0357244	0.463103	0.0397516
ZNF667-AS1	0.113239	0.146856	-0.447458	0.0479008
ZNF680P1	0.255191	0.0230905	-0.516642	0.0196813
ZNF706	0.127957	0.121507	-0.548193	0.0123315
ZNF720	0.0916614	0.194462	-0.451808	0.0455168
ZNF787	0.107508	0.158158	0.445784	0.0488436
ZNF850	0.191317	0.053781	-0.466115	0.0383142
ZNF98	0.344772	0.00649004	-0.606175	0.00460888
ZSWIM8-AS1	0.211505	0.0413268	-0.449208	0.0469302

## Sheet: Supplementary Data 6
Number	Protein_name	Gene_name	UniProt	CD_antigen
1	Beta-2-microglobulin	β2M	P61769	β2M
2	Antigen-presenting glycoprotein CD1d	CD1D	P15813	CD1d
3	T-cell surface antigen CD2	CD2	P06729	CD2
4	T-cell surface glycoprotein CD3 epsilon chain	CD3E	P07766	CD3E
5	T-cell surface glycoprotein CD4	CD4	P01730	CD4
6	T-cell surface glycoprotein CD5	CD5	P06127	CD5
7	T-cell antigen CD7	CD7	P09564	CD7
8	T-cell surface glycoprotein CD8 a/b chains	CD8A/CD8B	P01732/P10966	CD8
9	CD9 antigen	CD9	P21926	CD9
10	Integrin α-L	ITGAL	P20701	CD11a
11	Integrin α-M	ITGAM	P11215	CD11b
12	Integrin α-X	ITGAX	P20702	CD11c
13	Monocyte differentiation antigen CD14	CD14	P08571	CD14
14	Low affinity IgG Fc receptor III-A/B	FCGR3A/FCGR3B	P08637/O75015	CD16
15	Integrin beta 2	ITGB2	P05107	CD18
16	B-lymphocyte antigen CD19	CD19	P15391	CD19
17	B-lymphocyte antigen CD20	MS4A1	P11836	CD20
18	B-cell receptor CD22	CD22	P20273	CD22
19	Interleukin-2 receptor subunit alpha	IL2RA	P01589	CD25
20	Dipeptidyl peptidase 4	DPP4	P27487	CD26
21	CD27 antigen	CD27	P26842	CD27
22	Integrin beta-1	ITGB1	P05556	CD29
23	Low affinity IgG Fc receptor II-b	FCGR2B	P31994	CD32
24	Myeloid cell surface antigen CD33	CD33	P20138	CD33
25	Complement receptor type 1	CR1	P17927	CD35
26	Platelet glycoprotein 4	CD36	P16671	CD36
27	Leukocyte antigen CD37	CD37	P11049	CD37
28	ADP-ribosyl cyclase 1	CD38	P28907	CD38
29	TNF receptor superfamily member 5	CD40	P25942	CD40
30	Integrin α-IIb	ITGA2B	P08514	CD41
31	Leukosialin	SPN	P16150	CD43
32	CD44 antigen	CD44	P16070	CD44
33	PTPRC (all isoforms ABC/AB/BC/B/O)	PTPRC	P08575	CD45
34	PTPRC isoform ABC/AB/A	CD45RA	P08575	CD45RA
35	PTPRC isoform ABC/AB/BC/B	CD45RB	P08575	CD45RB
36	Leukocyte surface antigen CD47	CD47	Q08722	CD47
37	CD48 antigen	CD48	P09326	CD48
38	Integrin α-4	ITGA4	P13612	CD49d
39	Intercellular adhesion molecule 3	ICAM3	P32942	CD50
40	CAMPATH-1 antigen	CD52	P31358	CD52
41	Leukocyte surface antigen CD53	CD53	P19397	CD53
42	Intercellular adhesion molecule 1	ICAM1	P05362	CD54
43	Complement decay-accelerating factor	CD55	P08174	CD55
44	CD59 glycoprotein	CD59	P13987	CD59
45	P-selectin	SELP	P16109	CD62P
46	High-affinity IgG Fc receptor I	FCGR1A	P12314	CD64
47	Early activation antigen CD69	CD69	Q07108	CD69
48	Transferrin receptor protein 1	TFRC	P02786	CD71
49	B-cell differentiation antigen CD72	CD72	P21854	CD72
50	CD82 antigen	CD82	P27701	CD82
51	SLAM family member 5	CD84	Q9UIB8	CD84
52	T-lymphocyte activation antigen CD86	CD86	P42081	CD86
53	Intercellular adhesion molecule 2	ICAM2	P13598	CD102
54	Interleukin-7 receptor alpha	IL7R	P16871	CD127
55	TNF receptor superfamily member 9	TNFRSF9	Q07011	CD137
56	Signaling lymphocytic activation molecule	SLAMF1	Q13291	CD150
57	Cytotoxic T-lymphocyte protein 4	CTLA4	P16410	CD152
58	CD40 ligand	CD40LG	P29965	CD154
59	Killer cell immunoglobulin-like receptor 2D	KIR2D		CD158
60	Killer cell lectin-like receptor subfamily B member 1	KLRB1	Q12918	CD161
61	P-selectin glycoprotein ligand 1	SELPLG	Q14242	CD162
62	Scavenger receptor cysteine-rich protein M130	CD163	Q86VB7	CD163
63	C-C chemokine receptor type 7	CCR7	P32248	CD197
64	OX-2 membrane glycoprotein	CD200	P41217	CD200
65	T-lymphocyte surface antigen Ly-9	LY9	Q9HBG7	CD229
66	Natural killer cell receptor 2B4	CD244	Q9BZW8	CD244
67	TNF receptor superfamily member 13C	TNFRSF13C	Q96RJ3	CD268
68	Programmed cell death 1 ligand 1	CD274	Q9NZQ7	CD274
69	Inducible T-cell co-stimulator	ICOS	Q9Y6W8	CD278
70	Programmed cell death protein 1	PDCD1	Q15116	CD279
71	NKG2-D type II integral membrane protein	KLRK1	P26718	CD314
72	Natural cytotoxicity triggering receptor 3	NCR3	O14931	CD337
73	Sialic acid-binding Ig-like lectin 7	SIGLEC7	Q9Y286	CD328
74	T-cell antigen receptor β	TCRB		TCRB
75	HLA class I histocompatibility antigen	HLA-ABC	P04439/P01889/P10321	HLA-ABC
76	HLA class II histocompatibility antigen DR	HLA-DR	P01903/P01911	HLA-DR
